# Supplementary material for: Bis[N-(2-hy­droxy­eth­yl)-N-methyl­dithio­carbamato-κS][2,4,6-tris­(pyridin-2-yl)-1,3,5-triazine-κ3 N 1,N 2,N 6]zinc dioxane sesquisolvate
Source: Acta Crystallogr Sect E Struct Rep Online. 2012 Feb 24;68(Pt 3):m319–20. doi: 10.1107/S160053681200671X (PMC3297268; doi:10.1107/S160053681200671X)
Supplement: Supplementary file 1 [file e-68-0m319-sup1.cif]

##############################################################################
#                                                                            #
# This CIF contains the data in a paper accepted for publication in          #
# Acta Crystallographica Section E. It conforms to the requirements of       #
# Notes for Authors for Acta Crystallographica Section E, and has been       #
# peer reviewed under the auspices of the IUCr Commission on Journals.       #
#                                                                            #
# Full details of the Crystallographic Information File format               #
# are given in the paper "The Crystallographic Information File (CIF):       #
# a New Standard Archive File for Crystallography" by S. R. Hall, F. H.      #
# Allen and I. D. Brown [Acta Cryst. (1991), A47, 655-685].                  #
#                                                                            #
# The current version of the core CIF dictionary is obtainable from          #
# ftp://ftp.iucr.org/pub/cif_core.dic.                                       #
#                                                                            #
# Software is freely available for graphical display of the structure(s)     #
# in this CIF. For information consult the CIF software page                 #
# http://www.iucr.org/resources/cif/software.                                #
#                                                                            #
# This file may be used for bona fide research purposes within the           #
# scientific community so long as proper attribution is given to the journal # 
# article from which it was obtained.                                        #
#                                                                            #
##############################################################################
data_global
_audit_creation_method     SHELXL-97
_journal_date_recd_electronic     2012-02-08
_journal_date_accepted     2012-02-14
_journal_name_full     'Acta Crystallographica, Section E'
_journal_year     2012
_journal_volume     68
_journal_issue      3
_journal_page_first     m319
_journal_page_last     m320
_journal_paper_category     QM
_journal_paper_doi     10.1107/S160053681200671X
_journal_coeditor_code     LH5418
_publ_contact_author_name     ' Edward RT Tiekink '
_publ_contact_author_address
;
Department of Chemistry, University of Malaya,
50603 Kuala Lumpur, Malaysia
;
_publ_contact_author_email
;
edward.tiekink@gmail.com
;
_publ_contact_author_fax     ' (65) 6790 9801 '
_publ_contact_author_phone     ' (65) 6790 6775 '
_publ_section_title
;\
Bis[<i>N</i>-(2-hydroxyethyl)-<i>N</i>-methyldithiocarbamato-\k<i>S</i>][2,4,6-\
tris(pyridin-2-yl)-1,3,5-triazine-\k^3^<i>N</i>^1^,<i>N</i>^2^,<i>N</i>^6^]\
zinc dioxane sesquisolvate
;
loop_
    _publ_author_name
    _publ_author_footnote
    _publ_author_address
    'Arman, Hadi D.' .
;
Department of Chemistry, The University of Texas at San Antonio,
One UTSA Circle, San Antonio, Texas 78249-0698, USA
;
    'Poplaukhin, Pavel' .
;
Chemical Abstracts Service, 2540 Olentangy River Road, Columbus, Ohio 43202,
USA
;
    'Tiekink, Edward R. T.' .
;
Department of Chemistry, University of Malaya,
50603 Kuala Lumpur, Malaysia
;
data_I
_audit_creation_method     SHELXL-97
_chemical_name_systematic
;
Bis[<i>N</i>-(2-hydroxyethyl)-<i>N</i>-methyldithiocarbamato-\k<i>S</i>][2,4,6-
tris(pyridin-2-yl)-1,3,5-triazine-\k^3^<i>N</i>^1^,<i>N</i>^2^,<i>N</i>^6^]zinc
dioxane sesquisolvate
;
_chemical_name_common     ?
_chemical_formula_moiety     'C26 H28 N8 O2 S4 Zn, 1.5(C4 H8 O2)'
_chemical_formula_sum     'C32 H40 N8 O5 S4 Zn'
_chemical_formula_iupac     '[Zn (C4 H8 N O S2)2 (C18 H12 N6)], 1.5C4 H8 O2'
_chemical_formula_weight     810.33
_chemical_melting_point     ?
_symmetry_cell_setting     triclinic
_symmetry_space_group_name_H-M     'P -1'
_symmetry_space_group_name_Hall     '-P 1'
loop_
    _symmetry_equiv_pos_as_xyz
    'x, y, z'
    '-x, -y, -z'
_cell_length_a     11.863(10)
_cell_length_b     13.019(11)
_cell_length_c     13.199(11)
_cell_angle_alpha     107.214(12)
_cell_angle_beta     105.780(15)
_cell_angle_gamma     100.892(11)
_cell_volume     1792(3)
_cell_formula_units_Z     2
_cell_measurement_reflns_used     7249
_cell_measurement_theta_min     2.0506
_cell_measurement_theta_max     40.4726
_cell_measurement_temperature     98(2)
_exptl_crystal_description     prism
_exptl_crystal_colour     red
_exptl_crystal_size_max     0.40
_exptl_crystal_size_mid     0.30
_exptl_crystal_size_min     0.05
_exptl_crystal_density_diffrn     1.502
_exptl_crystal_density_meas     ?
_exptl_crystal_density_method     'not measured'
_exptl_crystal_F_000     844
_exptl_absorpt_coefficient_mu     0.971
_exptl_absorpt_correction_type     multi-scan
_exptl_absorpt_process_details     '(ABSCOR; Higashi, 1995)'
_exptl_absorpt_correction_T_min     0.5387
_exptl_absorpt_correction_T_max     1
_exptl_special_details
;
;
_diffrn_ambient_temperature     98(2)
_diffrn_radiation_type     MoK\a
_diffrn_radiation_wavelength     0.71069
_diffrn_radiation_source     'fine-focus sealed tube'
_diffrn_radiation_monochromator     graphite
_diffrn_measurement_device_type     'Rigaku AFC12/SATURN724'
_diffrn_measurement_method     \w
_diffrn_detector_area_resol_mean     ?
_diffrn_reflns_number     11537
_diffrn_reflns_av_R_equivalents     0.0671
_diffrn_reflns_av_sigmaI/netI     0.0910
_diffrn_reflns_theta_min     2.13
_diffrn_reflns_theta_max     26.00
_diffrn_reflns_theta_full     26.00
_diffrn_measured_fraction_theta_max     0.985
_diffrn_measured_fraction_theta_full     0.985
_diffrn_reflns_limit_h_min     -13
_diffrn_reflns_limit_h_max     14
_diffrn_reflns_limit_k_min     -16
_diffrn_reflns_limit_k_max     15
_diffrn_reflns_limit_l_min     -16
_diffrn_reflns_limit_l_max     16
_diffrn_standards_number     0
_diffrn_standards_interval_count     0
_diffrn_standards_interval_time     ?
_diffrn_standards_decay_%     0
_refine_special_details
;
Refinement of <i>F</i>^2^ against ALL reflections. The weighted <i>R</i>-factor
<i>wR</i> and goodness of fit <i>S</i> are based on <i>F</i>^2^, conventional
<i>R</i>-factors <i>R</i> are based on <i>F</i>, with <i>F</i> set to zero for
negative <i>F</i>^2^. The threshold expression of <i>F</i>^2^ >
2\s(<i>F</i>^2^) is used only for calculating <i>R</i>-factors(gt) <i>etc</i>.
and is not relevant to the choice of reflections for refinement.
<i>R</i>-factors based on <i>F</i>^2^ are statistically about twice as large
as those based on <i>F</i>, and <i>R</i>- factors based on ALL data will be
even larger.
;
_reflns_number_total     6940
_reflns_number_gt     5803
_reflns_threshold_expression     'I>2\s(I)'
_refine_ls_structure_factor_coef     Fsqd
_refine_ls_matrix_type     full
_refine_ls_R_factor_all     0.0980
_refine_ls_R_factor_gt     0.0847
_refine_ls_wR_factor_gt     0.2072
_refine_ls_wR_factor_ref     0.2218
_refine_ls_goodness_of_fit_ref     1.119
_refine_ls_restrained_S_all     1.119
_refine_ls_number_reflns     6940
_refine_ls_number_parameters     459
_refine_ls_number_restraints     2
_refine_ls_hydrogen_treatment     mixed
_refine_ls_weighting_scheme     calc
_refine_ls_weighting_details
         'calc w=1/[\s^2^(Fo^2^)+(0.1081P)^2^+2.9610P] where P=(Fo^2^+2Fc^2^)/3'
_atom_sites_solution_hydrogens     geom
_atom_sites_solution_primary     direct
_atom_sites_solution_secondary     difmap
_refine_ls_shift/su_max     0.000
_refine_ls_shift/su_mean     0.000
_refine_diff_density_max     1.536
_refine_diff_density_min     -1.077
_refine_ls_extinction_method     none
_refine_ls_extinction_coef     ?
loop_
    _atom_type_symbol
    _atom_type_description
    _atom_type_scat_dispersion_real
    _atom_type_scat_dispersion_imag
    _atom_type_scat_source
    'C' 'C' 0.0033 0.0016
                         'International Tables Vol C Tables 4.2.6.8 and 6.1.1.4'
    'H' 'H' 0.0000 0.0000
                         'International Tables Vol C Tables 4.2.6.8 and 6.1.1.4'
    'N' 'N' 0.0061 0.0033
                         'International Tables Vol C Tables 4.2.6.8 and 6.1.1.4'
    'O' 'O' 0.0106 0.0060
                         'International Tables Vol C Tables 4.2.6.8 and 6.1.1.4'
    'S' 'S' 0.1246 0.1234
                         'International Tables Vol C Tables 4.2.6.8 and 6.1.1.4'
    'Zn' 'Zn' 0.2839 1.4301
                         'International Tables Vol C Tables 4.2.6.8 and 6.1.1.4'
_computing_data_collection
                 'CrystalClear (Molecular Structure Corporation & Rigaku, 2005)'
_computing_cell_refinement
                 'CrystalClear (Molecular Structure Corporation & Rigaku, 2005)'
_computing_data_reduction
                 'CrystalClear (Molecular Structure Corporation & Rigaku, 2005)'
_computing_structure_solution     'SHELXS97 (Sheldrick, 2008)'
_computing_structure_refinement     'SHELXL97 (Sheldrick, 2008)'
_computing_molecular_graphics
                     'ORTEP-3 (Farrugia, 1997) and  DIAMOND (Brandenburg, 2006)'
_computing_publication_material     'publCIF (Westrip, 2010)'
loop_
    _atom_site_type_symbol
    _atom_site_label
    _atom_site_fract_x
    _atom_site_fract_y
    _atom_site_fract_z
    _atom_site_U_iso_or_equiv
    _atom_site_adp_type
    _atom_site_calc_flag
    _atom_site_refinement_flags
    _atom_site_occupancy
    _atom_site_symmetry_multiplicity
    _atom_site_disorder_assembly
    _atom_site_disorder_group
    Zn Zn 0.32652(5) 0.25219(5) 0.17902(5) 0.0214(2) Uani d . 1 1 . .
    S S1 0.11993(12) 0.16780(12) 0.14083(11) 0.0249(3) Uani d . 1 1 . .
    S S2 0.25672(12) 0.18343(12) 0.37341(12) 0.0258(3) Uani d . 1 1 . .
    S S3 0.30899(11) 0.26302(11) -0.00035(11) 0.0235(3) Uani d . 1 1 . .
    S S4 0.58474(12) 0.35416(12) 0.10628(11) 0.0255(3) Uani d . 1 1 . .
    O O1 -0.1375(4) 0.1443(4) 0.3793(4) 0.0365(10) Uani d D 1 1 . .
    H H1O -0.154(7) 0.203(4) 0.409(6) 0.055 Uiso d D 1 1 . .
    O O2 0.2186(4) 0.2066(5) -0.3764(4) 0.0436(11) Uani d D 1 1 . .
    H H2O 0.243(8) 0.229(7) -0.422(6) 0.065 Uiso d D 1 1 . .
    N N1 0.0198(4) 0.0710(4) 0.2576(4) 0.0227(9) Uani d . 1 1 . .
    N N2 0.4548(4) 0.3517(4) -0.0923(4) 0.0235(9) Uani d . 1 1 . .
    N N3 0.4988(4) 0.3147(4) 0.3053(4) 0.0217(9) Uani d . 1 1 . .
    N N4 0.6911(4) 0.2907(4) 0.3819(4) 0.0232(9) Uani d . 1 1 . .
    N N5 0.6605(4) 0.4724(4) 0.4388(4) 0.0223(9) Uani d . 1 1 . .
    N N6 0.4064(4) 0.1104(4) 0.1621(4) 0.0222(9) Uani d . 1 1 . .
    N N7 0.3506(4) 0.4350(4) 0.2704(4) 0.0206(9) Uani d . 1 1 . .
    N N8 0.9181(4) 0.3772(4) 0.5458(4) 0.0273(10) Uani d . 1 1 . .
    C C1 0.1241(5) 0.1345(4) 0.2602(4) 0.0227(11) Uani d . 1 1 . .
    C C2 -0.0933(5) 0.0332(5) 0.1600(5) 0.0298(12) Uani d . 1 1 . .
    H H2A -0.0774 -0.0020 0.0907 0.045 Uiso calc R 1 1 . .
    H H2B -0.1225 0.0978 0.1555 0.045 Uiso calc R 1 1 . .
    H H2C -0.1557 -0.0216 0.1683 0.045 Uiso calc R 1 1 . .
    C C3 0.0098(5) 0.0464(4) 0.3564(5) 0.0243(11) Uani d . 1 1 . .
    H H3A 0.0884 0.0376 0.3975 0.029 Uiso calc R 1 1 . .
    H H3B -0.0544 -0.0260 0.3305 0.029 Uiso calc R 1 1 . .
    C C4 -0.0215(5) 0.1375(5) 0.4374(5) 0.0286(12) Uani d . 1 1 . .
    H H4A -0.0237 0.1186 0.5043 0.034 Uiso calc R 1 1 . .
    H H4B 0.0414 0.2107 0.4636 0.034 Uiso calc R 1 1 . .
    C C5 0.4525(5) 0.3262(4) -0.0006(5) 0.0242(11) Uani d . 1 1 . .
    C C6 0.5716(5) 0.4002(5) -0.1017(5) 0.0278(12) Uani d . 1 1 . .
    H H6A 0.6225 0.4632 -0.0311 0.042 Uiso calc R 1 1 . .
    H H6B 0.5564 0.4271 -0.1646 0.042 Uiso calc R 1 1 . .
    H H6C 0.6141 0.3427 -0.1155 0.042 Uiso calc R 1 1 . .
    C C7 0.3460(5) 0.3288(5) -0.1898(5) 0.0259(11) Uani d . 1 1 . .
    H H7A 0.3554 0.3924 -0.2164 0.031 Uiso calc R 1 1 . .
    H H7B 0.2737 0.3241 -0.1658 0.031 Uiso calc R 1 1 . .
    C C8 0.3233(5) 0.2221(5) -0.2863(5) 0.0319(13) Uani d . 1 1 . .
    H H8A 0.3949 0.2260 -0.3114 0.038 Uiso calc R 1 1 . .
    H H8B 0.3119 0.1576 -0.2612 0.038 Uiso calc R 1 1 . .
    C C9 0.5757(5) 0.2521(4) 0.3114(4) 0.0214(10) Uani d . 1 1 . .
    C C10 0.7283(5) 0.4012(4) 0.4461(4) 0.0226(11) Uani d . 1 1 . .
    C C11 0.5469(5) 0.4246(4) 0.3676(4) 0.0203(10) Uani d . 1 1 . .
    C C12 0.5231(5) 0.1356(4) 0.2277(4) 0.0207(10) Uani d . 1 1 . .
    C C13 0.3513(5) 0.0074(4) 0.0824(4) 0.0240(11) Uani d . 1 1 . .
    H H13 0.2675 -0.0110 0.0376 0.029 Uiso calc R 1 1 . .
    C C14 0.4121(5) -0.0733(5) 0.0630(5) 0.0306(12) Uani d . 1 1 . .
    H H14 0.3713 -0.1455 0.0052 0.037 Uiso calc R 1 1 . .
    C C15 0.5332(5) -0.0466(5) 0.1295(5) 0.0299(12) Uani d . 1 1 . .
    H H15 0.5773 -0.1001 0.1168 0.036 Uiso calc R 1 1 . .
    C C16 0.5909(5) 0.0594(5) 0.2156(5) 0.0266(11) Uani d . 1 1 . .
    H H16 0.6734 0.0787 0.2641 0.032 Uiso calc R 1 1 . .
    C C17 0.4612(5) 0.4928(4) 0.3488(4) 0.0208(10) Uani d . 1 1 . .
    C C18 0.2691(5) 0.4911(5) 0.2475(5) 0.0244(11) Uani d . 1 1 . .
    H H18 0.1908 0.4512 0.1907 0.029 Uiso calc R 1 1 . .
    C C19 0.2962(5) 0.6065(5) 0.3048(5) 0.0263(11) Uani d . 1 1 . .
    H H19 0.2370 0.6444 0.2871 0.032 Uiso calc R 1 1 . .
    C C20 0.4107(5) 0.6656(5) 0.3879(5) 0.0274(12) Uani d . 1 1 . .
    H H20 0.4301 0.7439 0.4293 0.033 Uiso calc R 1 1 . .
    C C21 0.4961(5) 0.6073(5) 0.4091(5) 0.0257(11) Uani d . 1 1 . .
    H H21 0.5761 0.6452 0.4635 0.031 Uiso calc R 1 1 . .
    C C22 0.8523(5) 0.4487(5) 0.5334(5) 0.0252(11) Uani d . 1 1 . .
    C C23 1.0287(5) 0.4190(5) 0.6270(5) 0.0311(13) Uani d . 1 1 . .
    H H23 1.0770 0.3695 0.6352 0.037 Uiso calc R 1 1 . .
    C C24 1.0766(5) 0.5305(5) 0.6997(5) 0.0313(13) Uani d . 1 1 . .
    H H24 1.1547 0.5561 0.7577 0.038 Uiso calc R 1 1 . .
    C C25 1.0089(5) 0.6035(6) 0.6864(6) 0.0361(14) Uani d . 1 1 . .
    H H25 1.0403 0.6807 0.7344 0.043 Uiso calc R 1 1 . .
    C C26 0.8950(5) 0.5636(5) 0.6028(5) 0.0277(12) Uani d . 1 1 . .
    H H26 0.8464 0.6124 0.5921 0.033 Uiso calc R 1 1 . .
    O O3 -0.0197(4) 0.6269(4) -0.0009(4) 0.0421(11) Uani d . 1 1 . .
    O O4 0.1276(4) 0.7852(4) 0.2186(4) 0.0417(11) Uani d . 1 1 . .
    C C27 0.1087(7) 0.6711(7) 0.0298(7) 0.055(2) Uani d . 1 1 . .
    H H27A 0.1282 0.6750 -0.0375 0.066 Uiso calc R 1 1 . .
    H H27B 0.1504 0.6206 0.0578 0.066 Uiso calc R 1 1 . .
    C C28 0.1554(8) 0.7883(7) 0.1218(7) 0.058(2) Uani d . 1 1 . .
    H H28A 0.2452 0.8175 0.1427 0.070 Uiso calc R 1 1 . .
    H H28B 0.1170 0.8398 0.0925 0.070 Uiso calc R 1 1 . .
    C C29 -0.0024(6) 0.7421(6) 0.1860(6) 0.0411(15) Uani d . 1 1 . .
    H H29A -0.0424 0.7930 0.1571 0.049 Uiso calc R 1 1 . .
    H H29B -0.0235 0.7391 0.2528 0.049 Uiso calc R 1 1 . .
    C C30 -0.0481(6) 0.6276(6) 0.0968(6) 0.0377(14) Uani d . 1 1 . .
    H H30A -0.0111 0.5762 0.1275 0.045 Uiso calc R 1 1 . .
    H H30B -0.1381 0.5994 0.0755 0.045 Uiso calc R 1 1 . .
    O O5 0.5355(5) 0.0717(4) 0.4454(4) 0.0447(11) Uani d . 1 1 . .
    C C31 0.6229(6) 0.0446(6) 0.5217(6) 0.0406(15) Uani d . 1 1 . .
    H H31A 0.6998 0.1075 0.5588 0.049 Uiso calc R 1 1 . .
    H H31B 0.6414 -0.0231 0.4798 0.049 Uiso calc R 1 1 . .
    C C32 0.4249(6) -0.0228(6) 0.3903(6) 0.0392(15) Uani d . 1 1 . .
    H H32A 0.4432 -0.0904 0.3480 0.047 Uiso calc R 1 1 . .
    H H32B 0.3624 -0.0058 0.3360 0.047 Uiso calc R 1 1 . .
loop_
    _atom_site_aniso_label
    _atom_site_aniso_U_11
    _atom_site_aniso_U_22
    _atom_site_aniso_U_33
    _atom_site_aniso_U_12
    _atom_site_aniso_U_13
    _atom_site_aniso_U_23
    Zn 0.0220(3) 0.0205(3) 0.0169(3) 0.0061(2) 0.0055(2) 0.0016(2)
    S1 0.0243(6) 0.0279(7) 0.0193(7) 0.0064(5) 0.0074(5) 0.0052(5)
    S2 0.0231(6) 0.0283(7) 0.0184(7) 0.0056(5) 0.0034(5) 0.0026(5)
    S3 0.0229(6) 0.0249(6) 0.0196(7) 0.0050(5) 0.0074(5) 0.0048(5)
    S4 0.0253(6) 0.0282(7) 0.0194(7) 0.0069(5) 0.0069(5) 0.0051(6)
    O1 0.031(2) 0.042(2) 0.027(2) 0.0203(19) 0.0060(18) -0.0025(19)
    O2 0.036(2) 0.065(3) 0.025(2) 0.015(2) 0.0059(19) 0.013(2)
    N1 0.023(2) 0.022(2) 0.019(2) 0.0065(17) 0.0078(18) 0.0016(18)
    N2 0.028(2) 0.026(2) 0.015(2) 0.0092(19) 0.0071(18) 0.0063(19)
    N3 0.024(2) 0.018(2) 0.020(2) 0.0056(17) 0.0103(18) 0.0004(18)
    N4 0.026(2) 0.025(2) 0.017(2) 0.0108(18) 0.0096(18) 0.0023(19)
    N5 0.023(2) 0.021(2) 0.022(2) 0.0050(18) 0.0103(18) 0.0042(18)
    N6 0.028(2) 0.025(2) 0.015(2) 0.0104(18) 0.0086(18) 0.0084(18)
    N7 0.024(2) 0.021(2) 0.017(2) 0.0063(17) 0.0095(17) 0.0036(18)
    N8 0.027(2) 0.034(3) 0.018(2) 0.010(2) 0.0082(19) 0.005(2)
    C1 0.026(2) 0.020(2) 0.019(3) 0.014(2) 0.007(2) -0.002(2)
    C2 0.026(3) 0.035(3) 0.019(3) 0.005(2) 0.005(2) 0.001(2)
    C3 0.027(3) 0.025(3) 0.024(3) 0.011(2) 0.013(2) 0.008(2)
    C4 0.029(3) 0.032(3) 0.020(3) 0.011(2) 0.006(2) 0.004(2)
    C5 0.031(3) 0.019(2) 0.020(3) 0.010(2) 0.011(2) 0.000(2)
    C6 0.023(3) 0.036(3) 0.025(3) 0.007(2) 0.011(2) 0.011(3)
    C7 0.026(3) 0.034(3) 0.020(3) 0.010(2) 0.010(2) 0.011(2)
    C8 0.037(3) 0.037(3) 0.022(3) 0.016(3) 0.009(2) 0.009(3)
    C9 0.024(2) 0.024(3) 0.012(2) 0.007(2) 0.006(2) 0.002(2)
    C10 0.023(2) 0.025(3) 0.017(3) 0.005(2) 0.011(2) 0.001(2)
    C11 0.024(2) 0.019(2) 0.016(3) 0.005(2) 0.010(2) 0.001(2)
    C12 0.026(2) 0.021(2) 0.013(2) 0.010(2) 0.008(2) 0.002(2)
    C13 0.025(2) 0.023(3) 0.017(3) 0.006(2) 0.005(2) 0.000(2)
    C14 0.041(3) 0.024(3) 0.027(3) 0.013(2) 0.013(3) 0.007(2)
    C15 0.039(3) 0.026(3) 0.027(3) 0.016(2) 0.015(3) 0.006(2)
    C16 0.032(3) 0.024(3) 0.020(3) 0.010(2) 0.006(2) 0.002(2)
    C17 0.027(3) 0.016(2) 0.020(3) 0.009(2) 0.012(2) 0.005(2)
    C18 0.027(3) 0.024(3) 0.022(3) 0.010(2) 0.012(2) 0.004(2)
    C19 0.029(3) 0.028(3) 0.028(3) 0.014(2) 0.017(2) 0.010(2)
    C20 0.034(3) 0.025(3) 0.026(3) 0.010(2) 0.016(2) 0.008(2)
    C21 0.025(3) 0.024(3) 0.022(3) 0.003(2) 0.007(2) 0.004(2)
    C22 0.025(3) 0.029(3) 0.022(3) 0.007(2) 0.010(2) 0.009(2)
    C23 0.028(3) 0.042(3) 0.026(3) 0.015(3) 0.014(2) 0.010(3)
    C24 0.020(2) 0.045(3) 0.017(3) 0.004(2) 0.001(2) 0.004(3)
    C25 0.034(3) 0.036(3) 0.031(3) 0.004(3) 0.011(3) 0.006(3)
    C26 0.029(3) 0.029(3) 0.020(3) 0.006(2) 0.009(2) 0.005(2)
    O3 0.036(2) 0.049(3) 0.027(2) 0.007(2) 0.0007(19) 0.007(2)
    O4 0.041(2) 0.047(3) 0.032(3) 0.011(2) 0.009(2) 0.012(2)
    C27 0.050(4) 0.069(5) 0.041(4) 0.001(4) 0.022(4) 0.016(4)
    C28 0.056(5) 0.064(5) 0.042(4) -0.005(4) 0.017(4) 0.017(4)
    C29 0.038(3) 0.041(4) 0.047(4) 0.019(3) 0.018(3) 0.013(3)
    C30 0.036(3) 0.038(3) 0.043(4) 0.017(3) 0.015(3) 0.013(3)
    O5 0.059(3) 0.037(2) 0.032(3) 0.011(2) 0.012(2) 0.009(2)
    C31 0.037(3) 0.038(3) 0.042(4) 0.014(3) 0.010(3) 0.010(3)
    C32 0.045(4) 0.035(3) 0.026(3) 0.016(3) 0.002(3) 0.004(3)
_geom_special_details
;
All s.u.'s (except the s.u. in the dihedral angle between two l.s. planes) are
estimated using the full covariance matrix. The cell s.u.'s are taken into
account individually in the estimation of s.u.'s in distances, angles and
torsion angles; correlations between s.u.'s in cell parameters are only used
when they are defined by crystal symmetry. An approximate (isotropic)
treatment of cell s.u.'s is used for estimating s.u.'s involving l.s. planes.
;
loop_
    _geom_bond_atom_site_label_1
    _geom_bond_atom_site_label_2
    _geom_bond_site_symmetry_2
    _geom_bond_distance
    _geom_bond_publ_flag
    Zn S1 . 2.335(2) y
    Zn S3 . 2.368(2) y
    Zn N3 . 2.082(5) y
    Zn N6 . 2.211(5) y
    Zn N7 . 2.249(5) y
    S1 C1 . 1.744(6) y
    S2 C1 . 1.701(5) y
    S3 C5 . 1.746(6) y
    S4 C5 . 1.692(6) y
    O1 C4 . 1.415(7) ?
    O1 H1O . 0.840(10) ?
    O2 C8 . 1.399(7) ?
    O2 H2O . 0.840(10) ?
    N1 C1 . 1.338(7) ?
    N1 C2 . 1.461(7) ?
    N1 C3 . 1.461(7) ?
    N2 C5 . 1.352(7) ?
    N2 C7 . 1.461(7) ?
    N2 C6 . 1.464(7) ?
    N3 C11 . 1.337(7) ?
    N3 C9 . 1.335(7) ?
    N4 C9 . 1.327(7) ?
    N4 C10 . 1.348(7) ?
    N5 C11 . 1.317(7) ?
    N5 C10 . 1.345(7) ?
    N6 C12 . 1.335(7) ?
    N6 C13 . 1.339(7) ?
    N7 C17 . 1.336(7) ?
    N7 C18 . 1.341(7) ?
    N8 C23 . 1.336(7) ?
    N8 C22 . 1.342(7) ?
    C2 H2A . 0.9800 ?
    C2 H2B . 0.9800 ?
    C2 H2C . 0.9800 ?
    C3 C4 . 1.523(7) ?
    C3 H3A . 0.9900 ?
    C3 H3B . 0.9900 ?
    C4 H4A . 0.9900 ?
    C4 H4B . 0.9900 ?
    C6 H6A . 0.9800 ?
    C6 H6B . 0.9800 ?
    C6 H6C . 0.9800 ?
    C7 C8 . 1.500(8) ?
    C7 H7A . 0.9900 ?
    C7 H7B . 0.9900 ?
    C8 H8A . 0.9900 ?
    C8 H8B . 0.9900 ?
    C9 C12 . 1.479(7) ?
    C10 C22 . 1.478(7) ?
    C11 C17 . 1.490(7) ?
    C12 C16 . 1.390(7) ?
    C13 C14 . 1.385(8) ?
    C13 H13 . 0.9500 ?
    C14 C15 . 1.378(8) ?
    C14 H14 . 0.9500 ?
    C15 C16 . 1.399(8) ?
    C15 H15 . 0.9500 ?
    C16 H16 . 0.9500 ?
    C17 C21 . 1.382(7) ?
    C18 C19 . 1.394(8) ?
    C18 H18 . 0.9500 ?
    C19 C20 . 1.391(8) ?
    C19 H19 . 0.9500 ?
    C20 C21 . 1.394(8) ?
    C20 H20 . 0.9500 ?
    C21 H21 . 0.9500 ?
    C22 C26 . 1.407(8) ?
    C23 C24 . 1.386(9) ?
    C23 H23 . 0.9500 ?
    C24 C25 . 1.374(9) ?
    C24 H24 . 0.9500 ?
    C25 C26 . 1.378(8) ?
    C25 H25 . 0.9500 ?
    C26 H26 . 0.9500 ?
    O3 C27 . 1.417(8) ?
    O3 C30 . 1.417(8) ?
    O4 C28 . 1.413(9) ?
    O4 C29 . 1.431(8) ?
    C27 C28 . 1.525(11) ?
    C27 H27A . 0.9900 ?
    C27 H27B . 0.9900 ?
    C28 H28A . 0.9900 ?
    C28 H28B . 0.9900 ?
    C29 C30 . 1.487(9) ?
    C29 H29A . 0.9900 ?
    C29 H29B . 0.9900 ?
    C30 H30A . 0.9900 ?
    C30 H30B . 0.9900 ?
    O5 C31 . 1.413(8) ?
    O5 C32 . 1.451(8) ?
    C31 C32 2_656 1.498(10) ?
    C31 H31A . 0.9900 ?
    C31 H31B . 0.9900 ?
    C32 C31 2_656 1.498(10) ?
    C32 H32A . 0.9900 ?
    C32 H32B . 0.9900 ?
loop_
    _geom_angle_atom_site_label_1
    _geom_angle_atom_site_label_2
    _geom_angle_atom_site_label_3
    _geom_angle_site_symmetry_1
    _geom_angle_site_symmetry_3
    _geom_angle
    _geom_angle_publ_flag
    N3 Zn N6 . . 73.74(17) ?
    N3 Zn N7 . . 73.82(16) ?
    N6 Zn N7 . . 147.55(17) ?
    N3 Zn S1 . . 143.15(13) ?
    N6 Zn S1 . . 103.52(13) ?
    N7 Zn S1 . . 102.90(12) ?
    N3 Zn S3 . . 118.69(13) ?
    N6 Zn S3 . . 97.83(12) ?
    N7 Zn S3 . . 96.73(12) ?
    S1 Zn S3 . . 98.16(5) ?
    C1 S1 Zn . . 102.41(18) ?
    C5 S3 Zn . . 110.22(19) ?
    C4 O1 H1O . . 116(6) ?
    C8 O2 H2O . . 106(6) ?
    C1 N1 C2 . . 121.4(5) ?
    C1 N1 C3 . . 121.7(4) ?
    C2 N1 C3 . . 116.5(4) ?
    C5 N2 C7 . . 124.2(4) ?
    C5 N2 C6 . . 120.4(4) ?
    C7 N2 C6 . . 115.3(4) ?
    C11 N3 C9 . . 116.3(4) ?
    C11 N3 Zn . . 121.2(4) ?
    C9 N3 Zn . . 121.1(3) ?
    C9 N4 C10 . . 114.9(4) ?
    C11 N5 C10 . . 114.6(4) ?
    C12 N6 C13 . . 119.1(5) ?
    C12 N6 Zn . . 116.0(3) ?
    C13 N6 Zn . . 124.4(4) ?
    C17 N7 C18 . . 118.3(4) ?
    C17 N7 Zn . . 115.2(3) ?
    C18 N7 Zn . . 126.3(4) ?
    C23 N8 C22 . . 117.5(5) ?
    N1 C1 S2 . . 123.0(4) ?
    N1 C1 S1 . . 117.0(4) ?
    S2 C1 S1 . . 119.9(3) ?
    N1 C2 H2A . . 109.5 ?
    N1 C2 H2B . . 109.5 ?
    H2A C2 H2B . . 109.5 ?
    N1 C2 H2C . . 109.5 ?
    H2A C2 H2C . . 109.5 ?
    H2B C2 H2C . . 109.5 ?
    N1 C3 C4 . . 113.1(4) ?
    N1 C3 H3A . . 109.0 ?
    C4 C3 H3A . . 109.0 ?
    N1 C3 H3B . . 109.0 ?
    C4 C3 H3B . . 109.0 ?
    H3A C3 H3B . . 107.8 ?
    O1 C4 C3 . . 108.2(4) ?
    O1 C4 H4A . . 110.1 ?
    C3 C4 H4A . . 110.1 ?
    O1 C4 H4B . . 110.1 ?
    C3 C4 H4B . . 110.1 ?
    H4A C4 H4B . . 108.4 ?
    N2 C5 S4 . . 120.1(4) ?
    N2 C5 S3 . . 116.9(4) ?
    S4 C5 S3 . . 123.0(3) ?
    N2 C6 H6A . . 109.5 ?
    N2 C6 H6B . . 109.5 ?
    H6A C6 H6B . . 109.5 ?
    N2 C6 H6C . . 109.5 ?
    H6A C6 H6C . . 109.5 ?
    H6B C6 H6C . . 109.5 ?
    N2 C7 C8 . . 113.2(5) ?
    N2 C7 H7A . . 108.9 ?
    C8 C7 H7A . . 108.9 ?
    N2 C7 H7B . . 108.9 ?
    C8 C7 H7B . . 108.9 ?
    H7A C7 H7B . . 107.7 ?
    O2 C8 C7 . . 109.8(5) ?
    O2 C8 H8A . . 109.7 ?
    C7 C8 H8A . . 109.7 ?
    O2 C8 H8B . . 109.7 ?
    C7 C8 H8B . . 109.7 ?
    H8A C8 H8B . . 108.2 ?
    N4 C9 N3 . . 123.9(5) ?
    N4 C9 C12 . . 122.0(5) ?
    N3 C9 C12 . . 113.9(4) ?
    N5 C10 N4 . . 125.1(5) ?
    N5 C10 C22 . . 116.6(5) ?
    N4 C10 C22 . . 118.2(5) ?
    N5 C11 N3 . . 124.8(5) ?
    N5 C11 C17 . . 120.9(4) ?
    N3 C11 C17 . . 114.3(4) ?
    N6 C12 C16 . . 122.6(5) ?
    N6 C12 C9 . . 114.7(4) ?
    C16 C12 C9 . . 122.7(5) ?
    N6 C13 C14 . . 122.3(5) ?
    N6 C13 H13 . . 118.8 ?
    C14 C13 H13 . . 118.8 ?
    C15 C14 C13 . . 118.5(5) ?
    C15 C14 H14 . . 120.7 ?
    C13 C14 H14 . . 120.7 ?
    C14 C15 C16 . . 119.8(5) ?
    C14 C15 H15 . . 120.1 ?
    C16 C15 H15 . . 120.1 ?
    C12 C16 C15 . . 117.6(5) ?
    C12 C16 H16 . . 121.2 ?
    C15 C16 H16 . . 121.2 ?
    N7 C17 C21 . . 123.8(5) ?
    N7 C17 C11 . . 114.9(4) ?
    C21 C17 C11 . . 121.3(5) ?
    N7 C18 C19 . . 121.7(5) ?
    N7 C18 H18 . . 119.1 ?
    C19 C18 H18 . . 119.1 ?
    C20 C19 C18 . . 119.5(5) ?
    C20 C19 H19 . . 120.2 ?
    C18 C19 H19 . . 120.2 ?
    C19 C20 C21 . . 118.4(5) ?
    C19 C20 H20 . . 120.8 ?
    C21 C20 H20 . . 120.8 ?
    C17 C21 C20 . . 118.2(5) ?
    C17 C21 H21 . . 120.9 ?
    C20 C21 H21 . . 120.9 ?
    N8 C22 C26 . . 122.5(5) ?
    N8 C22 C10 . . 117.2(5) ?
    C26 C22 C10 . . 120.3(5) ?
    N8 C23 C24 . . 123.5(6) ?
    N8 C23 H23 . . 118.2 ?
    C24 C23 H23 . . 118.2 ?
    C25 C24 C23 . . 118.7(5) ?
    C25 C24 H24 . . 120.6 ?
    C23 C24 H24 . . 120.6 ?
    C24 C25 C26 . . 119.3(6) ?
    C24 C25 H25 . . 120.4 ?
    C26 C25 H25 . . 120.4 ?
    C25 C26 C22 . . 118.4(6) ?
    C25 C26 H26 . . 120.8 ?
    C22 C26 H26 . . 120.8 ?
    C27 O3 C30 . . 109.4(5) ?
    C28 O4 C29 . . 108.4(5) ?
    O3 C27 C28 . . 110.7(7) ?
    O3 C27 H27A . . 109.5 ?
    C28 C27 H27A . . 109.5 ?
    O3 C27 H27B . . 109.5 ?
    C28 C27 H27B . . 109.5 ?
    H27A C27 H27B . . 108.1 ?
    O4 C28 C27 . . 110.6(6) ?
    O4 C28 H28A . . 109.5 ?
    C27 C28 H28A . . 109.5 ?
    O4 C28 H28B . . 109.5 ?
    C27 C28 H28B . . 109.5 ?
    H28A C28 H28B . . 108.1 ?
    O4 C29 C30 . . 110.5(5) ?
    O4 C29 H29A . . 109.5 ?
    C30 C29 H29A . . 109.5 ?
    O4 C29 H29B . . 109.5 ?
    C30 C29 H29B . . 109.5 ?
    H29A C29 H29B . . 108.1 ?
    O3 C30 C29 . . 112.0(6) ?
    O3 C30 H30A . . 109.2 ?
    C29 C30 H30A . . 109.2 ?
    O3 C30 H30B . . 109.2 ?
    C29 C30 H30B . . 109.2 ?
    H30A C30 H30B . . 107.9 ?
    C31 O5 C32 . . 108.4(5) ?
    O5 C31 C32 . 2_656 110.3(5) ?
    O5 C31 H31A . . 109.6 ?
    C32 C31 H31A 2_656 . 109.6 ?
    O5 C31 H31B . . 109.6 ?
    C32 C31 H31B 2_656 . 109.6 ?
    H31A C31 H31B . . 108.1 ?
    O5 C32 C31 . 2_656 109.1(5) ?
    O5 C32 H32A . . 109.9 ?
    C31 C32 H32A 2_656 . 109.9 ?
    O5 C32 H32B . . 109.9 ?
    C31 C32 H32B 2_656 . 109.9 ?
    H32A C32 H32B . . 108.3 ?
loop_
    _geom_torsion_atom_site_label_1
    _geom_torsion_atom_site_label_2
    _geom_torsion_atom_site_label_3
    _geom_torsion_atom_site_label_4
    _geom_torsion_site_symmetry_1
    _geom_torsion_site_symmetry_2
    _geom_torsion_site_symmetry_3
    _geom_torsion_site_symmetry_4
    _geom_torsion
    _geom_torsion_publ_flag
    N3 Zn S1 C1 . . . . -10.2(3) ?
    N6 Zn S1 C1 . . . . 70.6(2) ?
    N7 Zn S1 C1 . . . . -90.3(2) ?
    S3 Zn S1 C1 . . . . 170.79(17) ?
    N3 Zn S3 C5 . . . . -0.1(2) ?
    N6 Zn S3 C5 . . . . -75.8(2) ?
    N7 Zn S3 C5 . . . . 75.1(2) ?
    S1 Zn S3 C5 . . . . 179.26(19) ?
    N6 Zn N3 C11 . . . . 171.7(4) ?
    N7 Zn N3 C11 . . . . -7.3(4) ?
    S1 Zn N3 C11 . . . . -97.3(4) ?
    S3 Zn N3 C11 . . . . 81.6(4) ?
    N6 Zn N3 C9 . . . . 6.1(4) ?
    N7 Zn N3 C9 . . . . -172.9(4) ?
    S1 Zn N3 C9 . . . . 97.1(4) ?
    S3 Zn N3 C9 . . . . -84.0(4) ?
    N3 Zn N6 C12 . . . . -7.1(4) ?
    N7 Zn N6 C12 . . . . -5.3(5) ?
    S1 Zn N6 C12 . . . . -149.0(3) ?
    S3 Zn N6 C12 . . . . 110.6(4) ?
    N3 Zn N6 C13 . . . . -178.4(4) ?
    N7 Zn N6 C13 . . . . -176.6(4) ?
    S1 Zn N6 C13 . . . . 39.7(4) ?
    S3 Zn N6 C13 . . . . -60.7(4) ?
    N3 Zn N7 C17 . . . . 5.7(3) ?
    N6 Zn N7 C17 . . . . 3.9(5) ?
    S1 Zn N7 C17 . . . . 147.7(3) ?
    S3 Zn N7 C17 . . . . -112.3(3) ?
    N3 Zn N7 C18 . . . . -179.7(4) ?
    N6 Zn N7 C18 . . . . 178.5(4) ?
    S1 Zn N7 C18 . . . . -37.6(4) ?
    S3 Zn N7 C18 . . . . 62.4(4) ?
    C2 N1 C1 S2 . . . . 178.2(4) ?
    C3 N1 C1 S2 . . . . 5.0(7) ?
    C2 N1 C1 S1 . . . . -1.2(6) ?
    C3 N1 C1 S1 . . . . -174.4(4) ?
    Zn S1 C1 N1 . . . . -171.5(3) ?
    Zn S1 C1 S2 . . . . 9.0(3) ?
    C1 N1 C3 C4 . . . . 85.4(6) ?
    C2 N1 C3 C4 . . . . -88.1(6) ?
    N1 C3 C4 O1 . . . . 62.1(6) ?
    C7 N2 C5 S4 . . . . 178.7(4) ?
    C6 N2 C5 S4 . . . . 2.1(7) ?
    C7 N2 C5 S3 . . . . -0.7(7) ?
    C6 N2 C5 S3 . . . . -177.3(4) ?
    Zn S3 C5 N2 . . . . -171.4(3) ?
    Zn S3 C5 S4 . . . . 9.2(4) ?
    C5 N2 C7 C8 . . . . -97.2(6) ?
    C6 N2 C7 C8 . . . . 79.5(6) ?
    N2 C7 C8 O2 . . . . -179.5(5) ?
    C10 N4 C9 N3 . . . . -2.3(7) ?
    C10 N4 C9 C12 . . . . 174.4(5) ?
    C11 N3 C9 N4 . . . . 6.3(8) ?
    Zn N3 C9 N4 . . . . 172.5(4) ?
    C11 N3 C9 C12 . . . . -170.7(4) ?
    Zn N3 C9 C12 . . . . -4.4(6) ?
    C11 N5 C10 N4 . . . . 4.7(7) ?
    C11 N5 C10 C22 . . . . -173.9(4) ?
    C9 N4 C10 N5 . . . . -3.5(8) ?
    C9 N4 C10 C22 . . . . 175.0(4) ?
    C10 N5 C11 N3 . . . . -0.2(7) ?
    C10 N5 C11 C17 . . . . -179.0(4) ?
    C9 N3 C11 N5 . . . . -4.9(8) ?
    Zn N3 C11 N5 . . . . -171.2(4) ?
    C9 N3 C11 C17 . . . . 173.9(4) ?
    Zn N3 C11 C17 . . . . 7.6(6) ?
    C13 N6 C12 C16 . . . . 0.9(8) ?
    Zn N6 C12 C16 . . . . -170.8(4) ?
    C13 N6 C12 C9 . . . . 178.9(5) ?
    Zn N6 C12 C9 . . . . 7.1(6) ?
    N4 C9 C12 N6 . . . . -179.2(5) ?
    N3 C9 C12 N6 . . . . -2.2(7) ?
    N4 C9 C12 C16 . . . . -1.2(8) ?
    N3 C9 C12 C16 . . . . 175.8(5) ?
    C12 N6 C13 C14 . . . . -2.0(8) ?
    Zn N6 C13 C14 . . . . 169.0(4) ?
    N6 C13 C14 C15 . . . . 0.9(9) ?
    C13 C14 C15 C16 . . . . 1.2(9) ?
    N6 C12 C16 C15 . . . . 1.2(8) ?
    C9 C12 C16 C15 . . . . -176.7(5) ?
    C14 C15 C16 C12 . . . . -2.2(8) ?
    C18 N7 C17 C21 . . . . 0.9(8) ?
    Zn N7 C17 C21 . . . . 176.0(4) ?
    C18 N7 C17 C11 . . . . -178.9(4) ?
    Zn N7 C17 C11 . . . . -3.8(5) ?
    N5 C11 C17 N7 . . . . 176.9(5) ?
    N3 C11 C17 N7 . . . . -2.0(7) ?
    N5 C11 C17 C21 . . . . -2.9(8) ?
    N3 C11 C17 C21 . . . . 178.2(5) ?
    C17 N7 C18 C19 . . . . -1.4(8) ?
    Zn N7 C18 C19 . . . . -175.8(4) ?
    N7 C18 C19 C20 . . . . 0.1(8) ?
    C18 C19 C20 C21 . . . . 1.7(8) ?
    N7 C17 C21 C20 . . . . 0.8(8) ?
    C11 C17 C21 C20 . . . . -179.4(5) ?
    C19 C20 C21 C17 . . . . -2.1(8) ?
    C23 N8 C22 C26 . . . . -0.6(8) ?
    C23 N8 C22 C10 . . . . -178.0(5) ?
    N5 C10 C22 N8 . . . . 176.3(5) ?
    N4 C10 C22 N8 . . . . -2.4(7) ?
    N5 C10 C22 C26 . . . . -1.1(7) ?
    N4 C10 C22 C26 . . . . -179.8(5) ?
    C22 N8 C23 C24 . . . . 1.6(8) ?
    N8 C23 C24 C25 . . . . -1.8(9) ?
    C23 C24 C25 C26 . . . . 1.1(9) ?
    C24 C25 C26 C22 . . . . -0.2(9) ?
    N8 C22 C26 C25 . . . . 0.0(8) ?
    C10 C22 C26 C25 . . . . 177.2(5) ?
    C30 O3 C27 C28 . . . . -55.7(8) ?
    C29 O4 C28 C27 . . . . -58.8(8) ?
    O3 C27 C28 O4 . . . . 58.6(9) ?
    C28 O4 C29 C30 . . . . 59.0(8) ?
    C27 O3 C30 C29 . . . . 56.7(7) ?
    O4 C29 C30 O3 . . . . -58.9(7) ?
    C32 O5 C31 C32 . . . 2_656 -60.6(7) ?
    C31 O5 C32 C31 . . . 2_656 59.8(7) ?
loop_
    _geom_hbond_atom_site_label_D
    _geom_hbond_atom_site_label_H
    _geom_hbond_atom_site_label_A
    _geom_hbond_site_symmetry_A
    _geom_hbond_distance_DH
    _geom_hbond_distance_HA
    _geom_hbond_distance_DA
    _geom_hbond_angle_DHA
    O1 H1O N4 1_455 0.84(7) 2.34(8) 3.038(8) 141(7)
    O1 H1O N8 1_455 0.84(7) 2.27(6) 2.995(8) 146(7)
    O2 H2O S2 1_554 0.84(9) 2.65(8) 3.387(6) 149(8)
