# Supplementary material for: Bis[N-(2-hy­droxy­eth­yl)-N-methyl­dithio­carbamato-κS][2,4,6-tris­(pyridin-2-yl)-1,3,5-triazine-κ3 N 1,N 2,N 6]zinc dioxane sesquisolvate
Source: Acta Crystallogr Sect E Struct Rep Online. 2012 Feb 24;68(Pt 3):m319–20. doi: 10.1107/S160053681200671X (PMC3297268; doi:10.1107/S160053681200671X)
Supplement: Supplementary file 2 [file e-68-0m319-Isup2.hkl]

#
# h,k,l, Fc-squared, Fo-squared, sigma(Fo-squared) and status flag
#
data_I
_shelx_title ' cd0025a in P1               New: P-1'
_shelx_refln_list_code          4
_shelx_F_calc_maximum      202.10
_exptl_crystal_F_000       844.00
_reflns_d_resolution_high  0.8107
 
loop_
 _symmetry_equiv_pos_as_xyz
 'x, y, z'
 '-x, -y, -z'
 
_cell_length_a    11.8630
_cell_length_b    13.0190
_cell_length_c    13.1990
_cell_angle_alpha 107.214
_cell_angle_beta  105.780
_cell_angle_gamma 100.892
 
_shelx_F_squared_multiplier     1.000
 
loop_
 _refln_index_h
 _refln_index_k
 _refln_index_l
 _refln_F_squared_calc
 _refln_F_squared_meas
 _refln_F_squared_sigma
 _refln_observed_status
   2   0   0     7626.28     7846.83    292.27 o
   3   0   0     7244.59     7388.65     94.43 o
   4   0   0     1127.40      988.36     65.99 o
   6   0   0      823.79      766.57     79.53 o
   7   0   0     3342.38     3263.76    106.01 o
   8   0   0        8.66       10.48     10.44 o
   9   0   0     3013.93     3058.72     88.03 o
  10   0   0       50.89       99.88     27.78 o
  11   0   0      838.67     1189.40     99.21 o
  12   0   0      654.41      612.38     65.87 o
  13   0   0      119.69      147.90     62.25 o
 -13   1   0      257.81      268.89     82.83 o
 -12   1   0      112.69      170.00     38.99 o
 -11   1   0       23.65       20.77      9.11 o
 -10   1   0     1198.43     1313.98    101.82 o
  -9   1   0      299.83      323.96     35.50 o
  -8   1   0      172.64      171.49     22.57 o
  -7   1   0     2656.21     2485.06     92.97 o
  -6   1   0       75.17       41.42      9.64 o
  -5   1   0        9.19        5.89      4.46 o
  -2   1   0     2117.49     2317.51     99.93 o
  -1   1   0     7696.77     5729.30     92.77 o
   1   1   0     4298.63     5282.11     75.57 o
   2   1   0     1389.89     1726.18     67.94 o
   3   1   0     2542.62     2398.08    108.89 o
   5   1   0     1603.92     1606.90    202.68 o
   6   1   0        1.95       30.04     14.65 o
   7   1   0     1401.55     1196.30     96.34 o
   8   1   0     4123.30     3728.21    133.63 o
   9   1   0       60.84       82.51     21.13 o
  10   1   0      564.70      565.06     76.91 o
  11   1   0        9.51        8.03      9.68 o
  12   1   0        9.11       22.51      8.98 o
  13   1   0      169.12      163.73     24.98 o
 -13   2   0       15.96       17.21      6.82 o
 -12   2   0      107.91      171.82     29.19 o
 -11   2   0     1553.96     1806.08    133.69 o
 -10   2   0        0.06        1.27     10.24 o
  -9   2   0     3110.44     3293.01    144.57 o
  -8   2   0     1724.31     1510.45     41.36 o
  -7   2   0     4903.94     4684.96    187.20 o
  -6   2   0     3820.04     4091.91    302.27 o
  -5   2   0     5826.48     6974.46    101.77 o
  -4   2   0        5.53        6.17      3.64 o
  -3   2   0     2301.48     2441.82     91.51 o
  -2   2   0    11610.93    12648.28    183.20 o
  -1   2   0     3741.90     4383.05     56.05 o
   0   2   0     3657.20     4124.20    151.42 o
   1   2   0     2345.42     2113.49    133.68 o
   3   2   0      725.19      615.23     72.09 o
   4   2   0      134.42      100.44     13.47 o
   5   2   0     1174.42      824.08    125.27 o
   6   2   0      389.25      349.48     56.13 o
   7   2   0      860.12      844.00     85.25 o
   8   2   0       44.74       40.92     14.38 o
   9   2   0       97.41      177.00     51.10 o
  10   2   0      428.91      452.19     41.18 o
  11   2   0     1808.11     1816.20     77.02 o
  12   2   0      181.57      298.45     47.02 o
 -14   3   0      154.83      185.70     38.49 o
 -13   3   0      134.13      124.22     18.86 o
 -12   3   0     1470.51     1607.49    106.44 o
 -11   3   0      222.67      251.87     32.75 o
 -10   3   0       32.30       48.75     17.30 o
  -9   3   0      821.08      869.75     91.47 o
  -8   3   0      445.51      420.01    105.77 o
  -7   3   0     1537.69     1389.48    127.50 o
  -6   3   0     1450.31     1132.78     56.05 o
  -5   3   0     2170.29     2825.63    130.83 o
  -4   3   0      783.25      787.09     65.35 o
  -3   3   0     5955.40     7199.61    268.82 o
  -2   3   0    40845.28    49471.27  12120.75 o
  -1   3   0    40303.06    42940.41    650.81 o
   0   3   0      980.56     1136.43     71.18 o
   1   3   0      615.63      431.69     46.90 o
   2   3   0       81.12       55.83      8.08 o
   3   3   0      776.69      674.01     85.64 o
   4   3   0     2006.48     1834.08     88.87 o
   5   3   0      363.78      292.74     32.21 o
   6   3   0      918.81      683.82     69.20 o
   7   3   0      689.65      569.25     64.48 o
   8   3   0     2706.04     2695.36    172.04 o
   9   3   0      995.38     1073.33    115.71 o
  10   3   0     1209.00     1345.41    103.45 o
  11   3   0      247.19      205.22     20.68 o
  12   3   0       49.99       52.42     30.78 o
 -14   4   0        6.47       44.37     50.27 o
 -13   4   0       80.22       36.21     16.57 o
 -12   4   0       96.52      120.79     24.30 o
 -11   4   0      127.98      177.78     23.89 o
 -10   4   0      227.83      247.86     35.84 o
  -9   4   0     1717.16     1884.95     94.37 o
  -8   4   0     2277.68     2115.31    154.32 o
  -7   4   0      752.59      851.03     85.59 o
  -6   4   0     2999.74     3105.82    106.03 o
  -5   4   0     4204.74     4638.20    281.44 o
  -4   4   0      245.82      362.78    103.60 o
  -2   4   0     9676.73    11785.86    206.95 o
  -1   4   0     6678.67     7336.13    110.29 o
   0   4   0        7.61        9.17      4.13 o
   1   4   0       25.21       45.65     11.83 o
   2   4   0     9958.48     8605.87    153.94 o
   4   4   0      326.07      240.71     17.65 o
   5   4   0      964.06     1077.07    158.53 o
   6   4   0     2906.20     2343.77    131.00 o
   7   4   0     4582.15     3792.94    205.81 o
   8   4   0     1176.01     1019.73    127.43 o
   9   4   0      331.32      369.05     53.78 o
  10   4   0       11.56       43.74     18.32 o
  11   4   0       34.42       37.67     19.24 o
 -14   5   0       28.73       34.89     15.87 o
 -13   5   0      221.29      189.85     27.46 o
 -12   5   0      307.26      327.32     36.69 o
 -11   5   0       83.25       65.03     18.33 o
 -10   5   0      312.85      372.72     50.86 o
  -9   5   0      657.66      722.53     51.72 o
  -8   5   0      287.34      270.06     35.24 o
  -7   5   0     3248.25     4008.15    598.30 o
  -6   5   0      182.26      159.93     25.49 o
  -5   5   0      731.64      639.75    142.53 o
  -3   5   0     1327.42     1283.64    115.33 o
  -2   5   0     5133.33     6231.01    131.00 o
  -1   5   0     7923.06     9476.85    176.69 o
   0   5   0     2065.34     2385.22    109.93 o
   1   5   0      372.77      490.68     68.62 o
   2   5   0      965.15      630.78    104.14 o
   3   5   0      227.81      216.56     25.96 o
   4   5   0     2367.00     2245.77    147.95 o
   5   5   0      810.07      790.86     80.28 o
   6   5   0      428.53      425.37     69.96 o
   7   5   0     1284.22     1161.05    135.33 o
   8   5   0      537.17      506.17     65.63 o
   9   5   0      652.53      675.78    110.10 o
  10   5   0      914.55      999.66     84.76 o
  11   5   0       27.77       26.18     13.76 o
 -14   6   0      156.92      157.79     24.49 o
 -13   6   0      374.03      345.15     34.48 o
 -12   6   0      211.24      245.66     36.56 o
 -11   6   0      344.35      372.81     37.69 o
 -10   6   0      496.41      416.97     44.92 o
  -9   6   0      271.04      285.30     36.61 o
  -8   6   0     1739.10     1628.86    163.37 o
  -7   6   0      834.00      815.45     60.79 o
  -6   6   0     2479.30     3118.31    128.45 o
  -5   6   0      571.43      466.16     91.12 o
  -4   6   0       29.49        3.24      8.54 o
  -3   6   0    14045.65    16549.98    306.99 o
  -2   6   0     1279.79     1241.58    109.08 o
  -1   6   0       78.38       69.77     11.95 o
   0   6   0      655.00      599.76     72.70 o
   1   6   0      723.57      602.59     66.07 o
   2   6   0      122.38      126.00     19.43 o
   3   6   0     1543.21     1211.50     80.98 o
   4   6   0      372.00      397.69     32.56 o
   5   6   0       15.82       39.38     21.92 o
   6   6   0     3508.96     3143.41    177.01 o
   7   6   0      358.80      309.92     61.04 o
   8   6   0     1845.05     2002.75    216.89 o
   9   6   0     1349.46     1259.30    165.28 o
  10   6   0       61.97       55.31     24.47 o
 -13   7   0      256.36      366.63     44.86 o
 -12   7   0      243.95      236.64     51.87 o
 -11   7   0       23.52       45.75     24.34 o
 -10   7   0      884.92      850.88     75.19 o
  -9   7   0     2339.05     2018.61    146.93 o
  -8   7   0      171.63      104.11     35.17 o
  -7   7   0     2071.49     1703.15    420.02 o
  -6   7   0      460.59      353.97    105.13 o
  -5   7   0      185.50      154.62     18.59 o
  -4   7   0     4556.96     4354.55    115.33 o
  -3   7   0       22.85       21.49      7.07 o
  -2   7   0      318.75      202.52     28.21 o
  -1   7   0       15.25       12.24     21.98 o
   0   7   0      311.99      268.79     29.85 o
   1   7   0     1589.19     1827.25    167.58 o
   2   7   0     3486.63     3225.97    101.56 o
   3   7   0      285.56      311.59     31.28 o
   4   7   0      647.62      520.25     36.35 o
   5   7   0     4871.23     4584.31    230.40 o
   6   7   0     1209.42     1122.82    124.38 o
   7   7   0      683.09      723.44     86.78 o
   8   7   0        2.15       44.60     28.04 o
   9   7   0      393.38      342.80     53.39 o
  10   7   0      335.60      248.88     49.70 o
 -13   8   0      201.29      200.33     43.71 o
 -12   8   0       92.06       85.00     31.35 o
 -11   8   0      611.07      700.50     54.16 o
 -10   8   0      878.36      699.15    117.56 o
  -9   8   0      183.99      131.64     34.41 o
  -8   8   0     1821.21     1765.98    203.26 o
  -7   8   0       57.20       58.36     26.12 o
  -6   8   0      772.51      611.30    122.46 o
  -5   8   0     2079.48     2321.34    123.10 o
  -4   8   0       12.08        5.35     14.02 o
  -3   8   0     5833.67     6930.92    140.22 o
  -2   8   0       26.82       23.85      8.55 o
  -1   8   0        2.34      451.37     58.24 o
   0   8   0      883.99      962.37     82.90 o
   1   8   0      883.12      822.83     64.48 o
   2   8   0      409.25      365.78     34.63 o
   3   8   0     1023.08     1071.51     76.21 o
   4   8   0      228.42      188.48     24.59 o
   5   8   0       23.53       96.21     42.56 o
   6   8   0      972.17      926.06    100.93 o
   7   8   0      111.08      125.14     34.41 o
   8   8   0     1169.89     1216.74    116.22 o
   9   8   0      186.49      161.59     40.14 o
 -13   9   0       21.49       10.83     14.40 o
 -12   9   0      121.78       78.12     27.65 o
 -11   9   0       10.14       23.58     17.84 o
 -10   9   0        4.72       18.10      9.68 o
  -9   9   0      155.81      174.58     36.57 o
  -8   9   0      747.18      810.48    119.79 o
  -7   9   0      994.17      921.35    417.86 o
  -6   9   0     1047.81      915.10    410.08 o
  -5   9   0       13.81       38.61     16.31 o
  -4   9   0       36.80       57.35     26.12 o
  -3   9   0     1177.62     1093.64    125.01 o
  -2   9   0      598.44      528.34     49.81 o
  -1   9   0        7.66        7.54      9.81 o
   0   9   0      798.17     1034.86     59.36 o
   1   9   0      815.21      760.36     45.97 o
   2   9   0      738.60      732.42     60.39 o
   3   9   0        0.48       19.93     13.38 o
   4   9   0     2366.93     2227.72     66.00 o
   5   9   0     1496.25     1454.66    173.31 o
   6   9   0      297.42      271.82     63.84 o
   7   9   0     1925.80     2302.35    247.22 o
   8   9   0       31.36       27.40     15.29 o
 -12  10   0      171.08      142.73     45.37 o
 -11  10   0      169.31      216.89     35.81 o
 -10  10   0      167.90      103.48     31.09 o
  -9  10   0     2327.54     2325.03    190.64 o
  -8  10   0       51.66       56.07     28.42 o
  -7  10   0       57.33       68.81     32.50 o
  -6  10   0       32.86       44.22     20.64 o
  -5  10   0       11.61       20.52     13.38 o
  -4  10   0      960.98      802.83     44.86 o
  -3  10   0      249.53      207.00     23.02 o
  -2  10   0      767.03      638.67     57.03 o
  -1  10   0        1.08       39.32     25.93 o
   0  10   0     2232.29     2038.08    105.25 o
   1  10   0      611.14      546.00     53.23 o
   2  10   0      106.40      110.68     25.77 o
   3  10   0      931.75      875.23     70.11 o
   4  10   0     1202.40     1126.27     30.83 o
   5  10   0      132.93      216.89     49.95 o
   6  10   0      756.44      895.99    100.80 o
   7  10   0       89.70       89.59     32.62 o
 -12  11   0      122.92      111.38     38.74 o
 -11  11   0      152.74      196.76     37.34 o
 -10  11   0      392.10      322.03     79.52 o
  -9  11   0       26.84       16.57     14.91 o
  -8  11   0      271.94      313.23     60.15 o
  -7  11   0      764.54      756.19    126.80 o
  -6  11   0       48.79        8.79     10.58 o
  -5  11   0     1119.57      893.69    107.94 o
  -4  11   0     4687.15     4149.63    193.57 o
  -3  11   0      720.42      627.11     48.62 o
  -2  11   0      377.41      305.70     46.66 o
  -1  11   0      887.90      842.36     73.26 o
   0  11   0       55.64       73.89     29.25 o
   1  11   0     1065.63      813.71     70.73 o
   2  11   0      554.52      456.31     50.13 o
   3  11   0       72.36       61.81     13.32 o
   4  11   0     1095.36     1324.04    149.48 o
   5  11   0      615.48      799.39    114.31 o
   6  11   0      461.92      512.79     76.59 o
 -11  12   0       40.40       37.08     19.24 o
 -10  12   0       61.11       72.38     36.45 o
  -9  12   0      959.73      989.52    143.24 o
  -8  12   0      244.38      231.42     51.74 o
  -7  12   0      165.67      138.01     39.25 o
  -6  12   0       17.62       23.58     12.62 o
  -5  12   0      368.82      312.85     59.51 o
  -4  12   0      206.17      161.46     41.16 o
  -3  12   0      103.47       40.56     14.59 o
  -2  12   0      448.50      387.61     42.94 o
  -1  12   0        2.62       21.90     10.45 o
   0  12   0      966.09      713.00     92.52 o
   1  12   0     1848.62     1761.49    116.88 o
   2  12   0       27.34       29.22     12.54 o
   3  12   0      617.07      606.88     61.30 o
   4  12   0      456.91      455.96     80.54 o
   5  12   0      114.52       73.15     37.72 o
 -10  13   0      208.38      226.07     57.98 o
  -9  13   0       23.31       33.13     14.91 o
  -8  13   0       13.40       76.46     30.58 o
  -7  13   0        3.01       21.66     15.42 o
  -6  13   0       28.57       29.95     19.24 o
  -5  13   0      490.75      537.77    112.65 o
  -4  13   0       62.79       71.87     24.72 o
  -3  13   0      110.55       60.53     27.53 o
  -2  13   0       58.19       34.24     11.36 o
  -1  13   0     1985.54     1710.56     80.65 o
   0  13   0      221.64      208.24     33.91 o
   1  13   0      140.29      142.43     36.83 o
   2  13   0      385.90      421.41     45.88 o
   3  13   0       48.37       18.61     13.38 o
  -9  14   0       24.46       19.75     20.01 o
  -8  14   0       28.52       34.15     21.66 o
  -7  14   0       28.74       62.06     17.97 o
  -6  14   0        6.04       22.30     18.99 o
  -5  14   0      280.34      214.09     42.44 o
  -4  14   0       72.76      130.75     29.56 o
  -3  14   0       33.19       16.18     14.78 o
  -2  14   0      489.82      236.34    124.69 o
  -1  14   0        3.95       27.69     12.08 o
   0  14   0      271.44      202.99     37.40 o
   1  14   0       65.11       28.27     12.87 o
  -6  15   0      458.09      415.43     95.70 o
  -5  15   0        6.17       14.15     11.85 o
  -4  15   0        4.02       19.12     11.47 o
  -3  15   0      122.63       94.43     31.35 o
  -2  15   0      171.53      141.45     42.05 o
   0 -15   1      128.50       66.88     35.75 o
   1 -15   1       65.82       84.49     24.98 o
   2 -15   1      225.74      192.17     45.88 o
   3 -15   1      138.32       96.47     32.75 o
   4 -15   1        6.95       16.69     18.73 o
   5 -15   1       29.00       63.72     26.25 o
   6 -15   1       21.73       24.47     17.33 o
   7 -15   1      101.47       79.39     36.57 o
  -2 -14   1       33.18       70.09     25.36 o
  -1 -14   1      200.90      143.15     50.97 o
   0 -14   1       66.54       56.56     19.82 o
   1 -14   1      217.21      178.77     62.70 o
   2 -14   1        0.50        8.79      7.77 o
   3 -14   1       19.15       46.00     25.23 o
   4 -14   1        2.22       22.30     12.74 o
   5 -14   1      198.37      179.30     38.49 o
   6 -14   1      300.87      286.22     50.08 o
   7 -14   1       12.46       -3.57     14.65 o
   8 -14   1      344.08      371.22     83.09 o
   9 -14   1      248.49      172.67     41.42 o
  -4 -13   1      124.29      152.67     43.84 o
  -3 -13   1       56.11       35.43     18.10 o
  -2 -13   1       13.64       30.78     13.64 o
  -1 -13   1      138.70      109.32     20.02 o
   0 -13   1       58.20       13.66     17.90 o
   1 -13   1      868.17      387.61    237.28 o
   2 -13   1     1391.89     1236.44    134.70 o
   3 -13   1        6.40        6.87      3.27 o
   4 -13   1      152.19      103.48     29.69 o
   5 -13   1      511.56      476.60     64.86 o
   6 -13   1       44.08       43.07     25.10 o
   7 -13   1       66.58       42.44     28.67 o
   8 -13   1        1.92       19.12     17.84 o
   9 -13   1        0.73       14.02     19.88 o
  10 -13   1       32.23       55.31     31.73 o
  -5 -12   1      156.54      228.62     57.47 o
  -4 -12   1       54.40       51.36     30.33 o
  -3 -12   1      290.04      231.25     39.86 o
  -2 -12   1     1035.31     1014.36     40.13 o
  -1 -12   1      223.09      151.17     25.45 o
   0 -12   1      876.05      834.35     86.34 o
   1 -12   1     1548.48     1530.74     99.60 o
   2 -12   1      463.44      281.26    146.49 o
   3 -12   1      728.46      478.33    173.12 o
   4 -12   1     2367.87     2323.25    217.15 o
   5 -12   1      361.46      325.08     65.37 o
   6 -12   1      113.51       44.35     22.81 o
   7 -12   1        2.45       34.41     25.10 o
   8 -12   1        1.61       12.36     21.41 o
   9 -12   1      109.40      115.71     35.04 o
  10 -12   1        3.48       37.47     19.37 o
  11 -12   1       24.53       36.45     24.47 o
  -6 -11   1      286.79      361.02     47.02 o
  -5 -11   1       16.87       55.31     24.85 o
  -4 -11   1      488.35      623.66     77.48 o
  -3 -11   1       35.78       48.17     20.52 o
  -2 -11   1      186.93      214.16     29.02 o
  -1 -11   1      681.11      709.83     66.40 o
   0 -11   1      161.73      149.67     39.50 o
   1 -11   1      301.13      287.41     79.71 o
   2 -11   1      387.85      402.69     37.78 o
   3 -11   1      373.36      286.34     66.65 o
   4 -11   1       25.96       28.93     17.33 o
   5 -11   1     1015.94     1003.54    142.09 o
   6 -11   1      324.07      308.90     72.13 o
   7 -11   1       83.55       89.46     40.01 o
   8 -11   1     1009.36     1094.02    184.14 o
   9 -11   1     1322.01     1148.18    181.47 o
  10 -11   1       51.37       49.21     14.55 o
  11 -11   1       50.02       50.59     29.05 o
  12 -11   1       16.92       -0.38     14.53 o
  -8 -10   1      128.42      162.48     35.94 o
  -7 -10   1      336.88      314.38     52.38 o
  -6 -10   1       48.00       10.58     11.85 o
  -5 -10   1      865.71      860.31    107.68 o
  -4 -10   1      191.91      144.85     34.47 o
  -3 -10   1       18.01       10.61     12.17 o
  -2 -10   1     1449.41     1361.75     70.22 o
  -1 -10   1      230.42      177.58     20.50 o
   0 -10   1     3023.41     2825.34    128.53 o
   1 -10   1      243.40      205.32     27.16 o
   2 -10   1       42.23       21.53     17.39 o
   3 -10   1     2018.66     1856.84    829.09 o
   4 -10   1       18.14       22.68     13.89 o
   5 -10   1        3.20       20.77     11.72 o
   6 -10   1      272.33      203.38     40.78 o
   7 -10   1       66.41      103.22     33.01 o
   8 -10   1       42.89       49.06     23.83 o
   9 -10   1      185.13      234.99     47.53 o
  10 -10   1       85.90       61.53     18.10 o
  11 -10   1        2.46       21.03     17.20 o
  12 -10   1       58.40       38.49     17.97 o
  -8  -9   1       22.86       68.30     18.35 o
  -7  -9   1      313.74      350.70     60.15 o
  -6  -9   1      229.32      319.73     61.04 o
  -5  -9   1       15.34       68.56     32.37 o
  -4  -9   1     2008.22     1788.75    137.82 o
  -3  -9   1      780.84      662.53    126.73 o
  -2  -9   1        3.10       15.34     16.31 o
  -1  -9   1     4422.79     4334.27    148.36 o
   0  -9   1     1232.55     1176.59     91.24 o
   1  -9   1      421.37      369.98     36.61 o
   2  -9   1      195.12      162.12     27.40 o
   3  -9   1        2.33       36.32     21.28 o
   4  -9   1      384.61      437.23     70.47 o
   5  -9   1       76.67       21.79     16.69 o
   6  -9   1        5.38        3.06     12.49 o
   7  -9   1      183.27      141.96     50.97 o
   8  -9   1      511.35      532.29     90.22 o
   9  -9   1      475.67      364.41     87.16 o
  10  -9   1      243.09      140.12     39.31 o
  11  -9   1      124.65      154.58     43.84 o
  12  -9   1      356.77      390.71     82.83 o
  13  -9   1       36.71       30.71     20.26 o
  -9  -8   1      104.15      132.15     43.58 o
  -8  -8   1      349.52      425.50     57.73 o
  -7  -8   1     1154.42     1266.44    112.40 o
  -6  -8   1      613.21      609.26    175.86 o
  -5  -8   1      873.83      964.55     72.38 o
  -4  -8   1      127.88      125.65     38.87 o
  -3  -8   1      253.78      240.70     24.42 o
  -2  -8   1     3620.86     3929.79    171.27 o
  -1  -8   1       18.39       17.35      7.06 o
   0  -8   1     4511.46     4785.33    309.86 o
   1  -8   1      129.29      108.32     16.36 o
   2  -8   1        0.38        5.78      9.24 o
   3  -8   1     1743.45     1703.92    115.46 o
   4  -8   1      501.65      606.71     99.02 o
   5  -8   1      137.71      184.65     35.30 o
   6  -8   1      631.37      582.25     85.25 o
   7  -8   1     1047.11     1108.29    133.42 o
   8  -8   1     1359.70     1384.82     72.26 o
   9  -8   1     1042.74      875.96     43.39 o
  10  -8   1        6.08       28.16     18.22 o
  11  -8   1        9.31       38.10     15.93 o
  12  -8   1       67.58       29.31     19.24 o
  13  -8   1       12.21       16.95     15.16 o
 -10  -7   1      226.71      184.27     49.95 o
  -9  -7   1      869.50      920.07    118.26 o
  -8  -7   1      380.45      358.09     46.77 o
  -7  -7   1      181.89      158.78     32.24 o
  -6  -7   1      273.00      247.86     57.98 o
  -5  -7   1      590.77      528.85     80.16 o
  -4  -7   1     2737.06     2351.23    220.84 o
  -2  -7   1     1559.99     1289.03     82.98 o
  -1  -7   1     4589.79     4742.80    208.16 o
   0  -7   1      174.55      192.07     18.78 o
   1  -7   1      164.98      248.30     43.77 o
   2  -7   1      643.54      677.41    107.55 o
   3  -7   1      172.12      167.70     36.83 o
   4  -7   1      140.63      125.90     42.05 o
   5  -7   1      776.84      838.13    127.56 o
   6  -7   1      660.21      738.99     98.25 o
   7  -7   1      460.06      583.52    129.73 o
   8  -7   1     1883.43     1588.59    150.24 o
   9  -7   1      267.76      199.88     51.67 o
  10  -7   1       83.02       92.77     23.27 o
  11  -7   1     1086.29     1123.70    103.79 o
  12  -7   1       13.26       18.29     11.21 o
  13  -7   1      164.64      190.67     31.73 o
 -11  -6   1      378.35      506.94     84.92 o
 -10  -6   1        2.48       17.20      8.79 o
  -9  -6   1       48.47       89.59     36.70 o
  -8  -6   1     1982.67     2007.47    197.65 o
  -7  -6   1      505.22      527.19     61.81 o
  -6  -6   1     1960.78     1923.49    161.97 o
  -5  -6   1     2844.78     2618.26    149.61 o
  -4  -6   1      791.22      836.22    114.05 o
  -3  -6   1     1143.53      913.44    134.06 o
  -2  -6   1     4080.85     3926.02    334.88 o
  -1  -6   1     1948.93     2350.81    110.74 o
   0  -6   1     3168.56     3845.76    258.18 o
   1  -6   1      138.32      154.17     24.04 o
   2  -6   1      305.89      284.80     41.10 o
   4  -6   1     2898.54     4062.47    130.49 o
   5  -6   1      149.66      152.92     43.58 o
   6  -6   1      256.75      235.37     41.80 o
   7  -6   1     3151.80     2805.16     79.29 o
   8  -6   1       31.42       32.15      8.10 o
   9  -6   1      143.94      184.65     40.33 o
  10  -6   1        9.28       33.46     19.24 o
  11  -6   1      591.90      562.27     48.80 o
  12  -6   1      106.31       79.84     22.90 o
  13  -6   1       39.33       47.72     23.83 o
 -11  -5   1       16.83       15.37      8.27 o
 -10  -5   1      205.68      233.97     41.73 o
  -9  -5   1     2033.17     2386.46    236.26 o
  -8  -5   1     1292.84     1576.10    179.17 o
  -7  -5   1     2356.06     2250.74    183.63 o
  -6  -5   1     1690.30     1634.34    183.89 o
  -5  -5   1      159.89      123.36     26.00 o
  -4  -5   1      756.22      718.47     96.47 o
  -3  -5   1     6366.98     6707.23    176.37 o
  -2  -5   1     5870.45     6407.23     97.13 o
  -1  -5   1     1244.39     1108.34    118.96 o
   0  -5   1      198.42      227.56     22.41 o
   1  -5   1        8.83       11.12      3.79 o
   2  -5   1     6312.69     7997.63    160.69 o
   3  -5   1     2453.45     2941.94    191.02 o
   4  -5   1     1023.57     1128.81    110.49 o
   5  -5   1      227.51      191.48     17.29 o
   6  -5   1     3351.06     3165.27     78.04 o
   7  -5   1       11.34        8.07     14.91 o
   8  -5   1     1941.14     1863.18     89.22 o
   9  -5   1        1.44        8.90     12.62 o
  10  -5   1        4.97       46.17     15.51 o
  11  -5   1       77.43      104.50     18.58 o
  12  -5   1       40.32        5.29     29.82 o
  13  -5   1      245.10      313.30     51.42 o
 -12  -4   1       32.41       25.03     28.35 o
 -11  -4   1      509.37      427.99     42.23 o
 -10  -4   1     1678.58     1778.14    135.75 o
  -9  -4   1       24.44       44.22     25.49 o
  -8  -4   1      509.68      458.89     66.78 o
  -7  -4   1      288.62      355.92     51.10 o
  -6  -4   1     1892.52     1543.48     75.44 o
  -5  -4   1     4965.76     4941.25    207.97 o
  -4  -4   1     2208.43     1691.30    114.05 o
  -3  -4   1     2872.58     3415.23    840.94 o
  -2  -4   1      589.31      553.66     78.75 o
  -1  -4   1      771.80      839.77     72.33 o
   0  -4   1       15.85        9.90      2.79 o
   1  -4   1      410.85      431.26     36.96 o
   2  -4   1      758.84      849.86     77.35 o
   3  -4   1      581.06      616.99     60.66 o
   4  -4   1       39.97       68.44     13.58 o
   5  -4   1       97.20       81.17     10.72 o
   7  -4   1     1145.41      979.21     59.09 o
   8  -4   1      524.21      525.79     44.75 o
   9  -4   1       84.20       66.50     17.08 o
  10  -4   1       32.97       30.14     12.75 o
  11  -4   1      115.62      105.58     18.83 o
  12  -4   1      164.35      213.83     45.94 o
  13  -4   1       52.50       30.10     39.38 o
 -12  -3   1      268.00      270.44     37.43 o
 -11  -3   1      443.61      335.32     49.90 o
 -10  -3   1       85.59       82.17     17.98 o
  -9  -3   1     1426.28     1455.60    120.78 o
  -8  -3   1      256.49      353.63     59.89 o
  -7  -3   1     3363.92     2705.04    145.66 o
  -6  -3   1       67.86       16.69      9.43 o
  -5  -3   1      181.06      224.41     40.78 o
  -4  -3   1     2483.91     2535.04    183.38 o
  -3  -3   1     1296.41     1401.52    346.75 o
  -2  -3   1      190.56      274.37     46.13 o
  -1  -3   1      178.15      184.74     17.19 o
   0  -3   1    12243.34    14333.05    194.07 o
   1  -3   1    11035.75    13233.75    304.24 o
   2  -3   1    11881.64    14617.82    240.21 o
   3  -3   1       94.39       91.50     13.67 o
   4  -3   1      767.69      745.21     78.25 o
   5  -3   1     8506.71    10481.14    298.83 o
   6  -3   1     1725.15     1443.74     78.44 o
   7  -3   1      363.47      350.33     47.85 o
   8  -3   1     1398.92     1292.41     69.93 o
   9  -3   1     2781.59     2819.84    156.68 o
  10  -3   1     1051.83     1038.54     48.23 o
  11  -3   1      419.22      444.43     62.03 o
  12  -3   1      221.15      225.32     39.21 o
  13  -3   1       37.65       47.79     24.09 o
 -13  -2   1      625.20      680.48     96.47 o
 -12  -2   1       10.07        5.59     19.94 o
 -11  -2   1       73.47       65.76     12.91 o
 -10  -2   1     1380.84     1405.14     56.49 o
  -9  -2   1      100.31      144.07     48.43 o
  -8  -2   1     2679.54     2606.12    167.45 o
  -7  -2   1       82.43      126.15     30.16 o
  -6  -2   1      311.20      388.94     57.54 o
  -4  -2   1      349.07      266.59     47.79 o
  -3  -2   1     7680.57     8626.39    168.60 o
  -2  -2   1      959.30     1182.97    106.53 o
  -1  -2   1     1376.52     1642.84     52.65 o
   0  -2   1      580.46      734.31     53.00 o
   1  -2   1     1832.69     2286.45    109.02 o
   2  -2   1     2180.12     2347.39     88.16 o
   3  -2   1      422.62      345.28     20.51 o
   4  -2   1     1112.17     1053.43    171.97 o
   5  -2   1     1227.19     1453.88     70.00 o
   6  -2   1     6169.90     6060.38    178.28 o
   7  -2   1       59.30       81.82     14.08 o
   8  -2   1      743.98      761.32     78.61 o
   9  -2   1      745.46      821.10     92.01 o
  10  -2   1      407.39      401.24     43.53 o
  11  -2   1       60.48       46.72     15.59 o
  12  -2   1      186.69      173.18     41.42 o
  13  -2   1        1.65        9.81      8.67 o
 -13  -1   1       78.27       85.50     20.72 o
 -12  -1   1     1273.26     1321.33     99.72 o
 -11  -1   1      910.67      920.21     92.92 o
 -10  -1   1       15.98        6.48      5.07 o
  -9  -1   1      937.86     1110.73     74.92 o
  -8  -1   1      808.25      777.57     57.42 o
  -7  -1   1     4252.01     3880.24     75.54 o
  -6  -1   1     5106.00     5579.06    186.69 o
  -5  -1   1     2798.22     2751.46    227.56 o
  -4  -1   1     7962.25     8079.70    149.99 o
  -3  -1   1       85.79       76.70      9.37 o
  -2  -1   1      568.79      439.64     26.33 o
  -1  -1   1     6797.38     7664.79     89.69 o
   1  -1   1      152.76      153.23     20.78 o
   2  -1   1     5986.47     5036.19     96.59 o
   3  -1   1      176.02      145.13     14.65 o
   4  -1   1       17.76       10.97      2.66 o
   5  -1   1    10323.15     9780.94    197.01 o
   6  -1   1      870.09      951.60     95.20 o
   7  -1   1     2778.53     2567.87     94.07 o
   8  -1   1      562.89      674.79     53.89 o
   9  -1   1       65.91       88.04     16.05 o
  10  -1   1       22.87       54.41     18.66 o
  11  -1   1        3.70       50.85     28.04 o
  12  -1   1        3.83       72.13     23.58 o
  13  -1   1      209.45      183.25     42.95 o
 -13   0   1       75.51       92.76     22.98 o
 -12   0   1       14.45       26.76     21.03 o
 -11   0   1      685.42      712.17     59.18 o
 -10   0   1     1424.86     1345.02     63.01 o
  -8   0   1     1649.07     1525.35     42.46 o
  -7   0   1       90.82      330.99     23.59 o
  -6   0   1      413.81      402.25     38.31 o
  -5   0   1     3536.06     3302.88    200.65 o
  -4   0   1      304.97      276.96     18.56 o
  -3   0   1        2.29       52.80      7.54 o
  -2   0   1      114.35      115.39      7.44 o
   1   0   1    10285.97     9315.95    103.26 o
   2   0   1       91.82       79.93      6.43 o
   3   0   1     2847.22     2559.89     82.35 o
   5   0   1     2026.04     2135.50     70.56 o
   6   0   1     1628.30     1223.78     51.03 o
   7   0   1      845.71      836.10     54.94 o
   8   0   1      555.00      703.82     65.37 o
   9   0   1      109.36      174.70     31.67 o
  10   0   1       34.25       14.76     13.81 o
  11   0   1      275.02      281.00     39.54 o
  12   0   1       48.93       42.63     49.13 o
  13   0   1      112.46      182.10     47.15 o
 -13   1   1      127.98      111.04     22.93 o
 -12   1   1      596.52      657.92     54.54 o
 -11   1   1     1116.49     1277.91    104.71 o
 -10   1   1     1140.09     1225.70     84.07 o
  -9   1   1      611.62      663.99     58.49 o
  -8   1   1       80.57      105.02     16.80 o
  -7   1   1      507.93      784.41     60.81 o
  -6   1   1      942.44     1024.36     63.55 o
  -5   1   1      356.65      344.67     34.09 o
  -4   1   1     3551.59     3909.92    159.91 o
  -3   1   1       99.13       78.70      6.81 o
  -2   1   1     2207.22     2190.01     62.95 o
  -1   1   1     9546.61    11537.48    142.84 o
   0   1   1     5898.39     6939.63     65.09 o
   1   1   1       99.21       77.12      9.86 o
   2   1   1      477.32      369.55     33.68 o
   3   1   1     6414.57     5510.75    103.60 o
   4   1   1     4949.26     5748.29    140.18 o
   5   1   1      211.83      158.53     28.04 o
   6   1   1      113.65       73.96     17.88 o
   7   1   1     4306.02     3621.97    130.61 o
   8   1   1        4.58       13.41      9.89 o
   9   1   1      273.05      245.11     36.89 o
  10   1   1      755.49      725.61    103.22 o
  11   1   1       79.60       41.97     36.25 o
  12   1   1      139.97      189.36     45.81 o
 -14   2   1      211.53      223.57     34.14 o
 -13   2   1      413.02      426.80     45.95 o
 -12   2   1      539.76      591.20     87.79 o
 -11   2   1      962.50      960.42     76.19 o
 -10   2   1        4.98        5.83      8.92 o
  -9   2   1      928.49      946.71     46.51 o
  -8   2   1      617.91      650.85     36.90 o
  -7   2   1     3592.40     3627.15    146.68 o
  -6   2   1      278.11      267.10     32.49 o
  -5   2   1     3061.81     3073.66    113.80 o
  -4   2   1     1848.64     1877.95    138.10 o
  -3   2   1      249.02      173.95     19.11 o
  -2   2   1     3371.29     3664.84     55.36 o
  -1   2   1     6452.79     7969.51    233.65 o
   1   2   1      858.57      960.14     62.86 o
   2   2   1       60.63       32.75     10.70 o
   3   2   1     3579.64     4121.34     99.27 o
   4   2   1     7928.22     6433.01    244.23 o
   5   2   1     1559.40     1582.86    177.26 o
   6   2   1     2069.39     1855.06    146.68 o
   7   2   1        4.11       31.09     17.08 o
   8   2   1      525.29      525.30     46.00 o
   9   2   1      244.12      281.94     41.60 o
  10   2   1       39.08       59.72     16.07 o
  11   2   1       27.88      -10.83     12.49 o
  12   2   1        2.86       27.98     12.44 o
 -14   3   1       16.77       16.80     19.75 o
 -13   3   1      258.23      296.96     38.10 o
 -12   3   1      288.52      351.36     65.37 o
 -11   3   1      333.79      384.48     38.48 o
 -10   3   1     3779.27     3921.68    170.27 o
  -9   3   1     1780.17     1875.45    100.27 o
  -8   3   1     3072.95     2706.22     98.04 o
  -7   3   1       86.49       88.73     26.89 o
  -6   3   1     3560.32     4324.51     97.83 o
  -5   3   1      182.81      269.72     27.11 o
  -4   3   1       47.36       17.91      3.18 o
  -3   3   1      842.20      708.03     80.73 o
  -2   3   1      100.69       74.17     21.28 o
  -1   3   1    15788.56    20699.10    328.02 o
   0   3   1     2800.92     2256.56    604.16 o
   1   3   1      142.91      114.32     20.33 o
   3   3   1     2463.59     2310.42    117.05 o
   4   3   1     1810.46     1512.46    132.73 o
   5   3   1     1696.43     1604.07     99.25 o
   6   3   1      479.96      477.11     59.13 o
   7   3   1      182.38      248.88     36.70 o
   8   3   1      805.57      742.43     92.13 o
   9   3   1       60.61      102.30     30.58 o
  10   3   1       48.72       81.30     23.27 o
  11   3   1      151.10      158.72     46.45 o
 -14   4   1      131.68      120.77     40.40 o
 -13   4   1      519.88      577.76     46.36 o
 -12   4   1       71.78       38.42     30.71 o
 -11   4   1        2.95       13.44     28.48 o
 -10   4   1      141.95      138.92     21.48 o
  -9   4   1      645.87      757.90     64.43 o
  -8   4   1      191.67      142.18     25.36 o
  -7   4   1     2353.34     2048.80    412.63 o
  -6   4   1      176.47      152.44     35.55 o
  -5   4   1     3942.41     4894.61    110.87 o
  -4   4   1       81.88       79.62     33.64 o
  -3   4   1       30.62      131.00     37.21 o
  -2   4   1    25261.19    30021.66    472.40 o
  -1   4   1     4942.25     5517.13    107.81 o
   0   4   1      168.57      205.06     24.10 o
   1   4   1     1273.12     1238.65     81.37 o
   2   4   1      226.62      248.56     27.05 o
   3   4   1     1960.44     1738.94     91.58 o
   4   4   1      241.93      234.25     26.19 o
   5   4   1     3892.57     3689.88    112.48 o
   6   4   1      542.29      496.37     30.66 o
   7   4   1     2782.81     2495.63     92.51 o
   8   4   1      381.26      109.72     34.41 o
   9   4   1        7.79       12.87     18.35 o
  10   4   1      199.29      155.51     46.13 o
  11   4   1      432.23      445.27     47.64 o
 -14   5   1       20.81       17.00     16.38 o
 -13   5   1       18.04       19.20      7.29 o
 -12   5   1     1605.37     1717.21    219.70 o
 -11   5   1      783.04      871.98     50.65 o
 -10   5   1       25.80       14.95     12.81 o
  -9   5   1     1054.27     1184.35    121.15 o
  -8   5   1     1088.94     1026.48    121.32 o
  -7   5   1     1496.90     1266.82     96.09 o
  -6   5   1     2174.28     2242.33    167.58 o
  -5   5   1      354.31      497.37     52.25 o
  -4   5   1       93.92      132.27     37.08 o
  -3   5   1    11540.73    15241.74    280.35 o
  -2   5   1      302.04      341.65     52.63 o
  -1   5   1     8917.87    10921.35    200.58 o
   0   5   1     1994.02     2040.71    262.83 o
   1   5   1      435.54      482.89     59.33 o
   3   5   1     1833.47     1861.35    247.48 o
   4   5   1      785.58      712.13     61.03 o
   5   5   1     1699.85     1339.88     43.93 o
   6   5   1      165.51      157.25     38.68 o
   7   5   1      187.24      212.43     45.24 o
   8   5   1     1036.48     1111.86    126.03 o
   9   5   1        1.35       25.74     17.46 o
  10   5   1        6.19       19.46      9.27 o
 -14   6   1       85.26       58.87     31.99 o
 -13   6   1      770.50     1038.97    126.16 o
 -12   6   1       58.59       91.12     37.34 o
 -11   6   1      799.64      921.60    131.89 o
 -10   6   1     2345.63     2351.16    127.31 o
  -9   6   1     1531.43     1464.85     91.75 o
  -8   6   1      192.50      210.78     47.92 o
  -7   6   1     2887.25     3725.91    202.37 o
  -6   6   1       16.64       48.93     22.43 o
  -5   6   1      526.07      274.11     43.07 o
  -4   6   1     3595.01     3829.52    124.89 o
  -3   6   1     3215.25     3761.60    122.34 o
  -2   6   1     7718.36     9552.07    184.27 o
  -1   6   1     3250.61     4155.14    155.34 o
   0   6   1     2341.51     3114.87    174.90 o
   1   6   1     2253.82     1949.99    278.44 o
   2   6   1       81.14       50.24     13.06 o
   3   6   1     2833.49     2231.07    104.11 o
   4   6   1       52.65       40.60     13.76 o
   5   6   1     2578.81     2388.24    266.08 o
   6   6   1        4.65        6.02      3.09 o
   7   6   1      387.48      348.91     56.20 o
   8   6   1       47.04       76.59     27.78 o
   9   6   1      376.19      412.38     45.62 o
  10   6   1      395.11      585.18     55.18 o
 -14   7   1      608.71      547.33    127.31 o
 -13   7   1       40.94       34.92     20.26 o
 -12   7   1      148.42       83.47     31.86 o
 -11   7   1      291.05      267.23     54.80 o
 -10   7   1        9.05       17.46     17.33 o
  -9   7   1      569.05      640.48     94.43 o
  -8   7   1     2961.77     3525.08    197.65 o
  -7   7   1     2506.37     2936.84    207.84 o
  -6   7   1     2450.01     2775.77    143.75 o
  -5   7   1     1874.51     1346.98    100.55 o
  -4   7   1     3961.89     4584.56    150.63 o
  -3   7   1     6609.93     7682.36    228.11 o
  -2   7   1     2679.47     2983.84    135.77 o
  -1   7   1     3420.54     4110.09     96.37 o
   0   7   1      221.47      198.73     31.43 o
   1   7   1      251.54      260.36     39.19 o
   2   7   1      769.21      713.20     54.39 o
   3   7   1       13.29       19.19      9.94 o
   4   7   1      501.60      503.71     49.26 o
   5   7   1       69.89      146.80     40.40 o
   6   7   1      485.37      492.40     82.58 o
   7   7   1        6.80      118.39     39.38 o
   8   7   1      128.18       96.72     36.45 o
   9   7   1      266.21      338.97     61.68 o
 -13   8   1       48.46       14.27     16.44 o
 -12   8   1        8.27        8.79     14.27 o
 -11   8   1       11.96       29.56     12.74 o
 -10   8   1      686.27      697.70     97.10 o
  -9   8   1     1902.44     1704.94     76.21 o
  -8   8   1     1366.00     1482.69    182.49 o
  -7   8   1      756.09      769.19    114.18 o
  -6   8   1      455.22      454.68     72.76 o
  -5   8   1      334.70      131.77     28.16 o
  -4   8   1     3227.27     3681.06    180.45 o
  -3   8   1     1383.13     1385.10    108.61 o
  -2   8   1     1966.59     2229.63    109.19 o
  -1   8   1       71.79       70.43     15.92 o
   0   8   1      413.25      351.10     36.74 o
   1   8   1     4646.31     4825.46    162.35 o
   2   8   1      625.93      557.90     53.31 o
   3   8   1     1323.03     1091.86     45.92 o
   4   8   1       14.00        6.74      3.45 o
   5   8   1      942.46      982.77    131.77 o
   6   8   1      281.18      280.23     53.14 o
   7   8   1      316.88      255.12     55.31 o
   8   8   1       78.57       39.50     23.32 o
 -13   9   1       99.44       87.93     32.50 o
 -12   9   1      207.89      188.47     36.57 o
 -11   9   1     1028.89     1100.65    136.99 o
 -10   9   1        0.84        5.73      7.77 o
  -9   9   1      953.82      932.69    149.10 o
  -8   9   1      805.18      868.21     76.72 o
  -7   9   1       68.96       52.72     34.98 o
  -6   9   1      135.45       95.89     35.75 o
  -5   9   1        1.20       33.26     23.96 o
  -4   9   1     4264.03     5082.25    182.22 o
  -3   9   1      240.23      264.93     31.61 o
  -2   9   1       46.19       28.42     10.86 o
  -1   9   1      319.76      352.17     65.18 o
   0   9   1      773.25      783.49     53.44 o
   1   9   1      445.34      419.84     53.30 o
   2   9   1      445.53      445.24     42.21 o
   3   9   1      300.85      223.44     34.16 o
   4   9   1      228.28      228.07     51.48 o
   5   9   1      766.07      889.49    115.71 o
   6   9   1      493.14      512.03     76.97 o
   7   9   1      208.01      136.35     40.01 o
 -12  10   1       54.26       86.66     25.87 o
 -11  10   1       65.20       40.65     23.07 o
 -10  10   1     1918.64     1743.68    223.26 o
  -9  10   1       89.10       63.46     23.70 o
  -8  10   1     2572.32     2539.12    197.90 o
  -7  10   1      788.71      873.18    125.52 o
  -6  10   1       52.33        6.76     18.80 o
  -5  10   1     5108.18     4499.06    254.61 o
  -4  10   1     7619.63     9114.66    405.65 o
  -3  10   1       58.01       49.22     13.86 o
  -2  10   1      313.66      314.82     26.82 o
  -1  10   1       30.80       19.67     26.76 o
   0  10   1      146.82      165.12     39.06 o
   1  10   1     1548.64     1353.67     60.76 o
   2  10   1       97.41       98.27     22.33 o
   3  10   1      125.17      122.98     22.91 o
   4  10   1     1423.90     1418.60     74.48 o
   5  10   1      410.33      365.10     50.46 o
   6  10   1      115.93      103.09     32.62 o
 -12  11   1       59.17       52.76     26.12 o
 -11  11   1     1267.36     1268.61    153.94 o
 -10  11   1       28.84       23.45     20.13 o
  -9  11   1     1009.55      952.44    298.45 o
  -8  11   1      101.55      123.61     45.62 o
  -7  11   1        1.10        7.01     11.98 o
  -6  11   1     2178.72     1928.46    198.67 o
  -5  11   1       20.62       10.82      5.54 o
  -4  11   1      256.91      243.84     41.29 o
  -3  11   1      722.56      621.12     37.69 o
  -2  11   1        3.65        5.65      7.11 o
  -1  11   1      169.06      125.34     24.02 o
   0  11   1     2655.91     2125.83     98.09 o
   1  11   1      122.42      100.07     37.21 o
   2  11   1        2.69       15.28     27.14 o
   3  11   1      507.66      482.19     46.54 o
   4  11   1      394.05      409.57     54.80 o
   5  11   1      116.08      137.12     45.24 o
 -11  12   1       11.38       -1.02     13.76 o
 -10  12   1      648.06      596.52    112.40 o
  -9  12   1        0.63       43.84     29.95 o
  -8  12   1      241.85      310.43     72.00 o
  -7  12   1      885.58      783.72    119.79 o
  -6  12   1      146.29      124.63     33.77 o
  -5  12   1      946.15      576.01    283.03 o
  -4  12   1      349.60      255.19     45.88 o
  -3  12   1       50.01       22.59     10.31 o
  -2  12   1      222.19      206.30     54.48 o
  -1  12   1     1016.89      884.69     81.98 o
   0  12   1      197.01      144.77     49.89 o
   1  12   1      111.10      118.15     21.15 o
   2  12   1      289.80      255.40     64.93 o
   3  12   1       38.69       50.21     31.60 o
   4  12   1      469.20      447.55     65.37 o
 -10  13   1      273.56      275.13     61.42 o
  -9  13   1      774.48      758.36     77.99 o
  -8  13   1      239.12      254.87     39.25 o
  -7  13   1       59.74       96.47     36.19 o
  -6  13   1      640.06      773.40    131.38 o
  -5  13   1      476.48      471.25     57.09 o
  -4  13   1        5.44        4.09      4.06 o
  -3  13   1       39.55       28.47     10.50 o
  -2  13   1       33.04       39.38     13.51 o
  -1  13   1      322.66      298.06     40.72 o
   0  13   1      537.94      428.40     57.21 o
   1  13   1        0.33       32.99     19.62 o
   2  13   1      475.24      386.31     54.21 o
  -8  14   1       71.74       62.44     32.37 o
  -7  14   1      202.03      185.03     50.08 o
  -6  14   1       34.53       33.13     17.46 o
  -5  14   1      485.91      361.91     76.59 o
  -4  14   1        7.35       24.47     14.53 o
  -3  14   1      109.92       46.39     24.59 o
  -2  14   1      802.75      581.18     73.99 o
  -1  14   1      707.40      529.26     70.57 o
   0  14   1        3.60       12.03     13.76 o
  -5  15   1       26.55       32.75     26.63 o
  -4  15   1        3.53       39.89     20.01 o
   0 -15   2        6.23       13.57     22.81 o
   1 -15   2       14.59       29.82     18.73 o
   2 -15   2       15.81       21.41     14.27 o
   3 -15   2       26.99       49.95     29.05 o
   4 -15   2      363.62      329.03     38.74 o
   5 -15   2       80.06      139.80     42.82 o
   6 -15   2      410.59      430.47     49.70 o
   7 -15   2       11.04        3.31     12.87 o
  -3 -14   2       83.50       73.40     29.44 o
  -2 -14   2      111.36       71.10     18.04 o
  -1 -14   2        2.87       34.17     27.33 o
   0 -14   2      203.75      231.09     27.69 o
   1 -14   2       15.88       26.72     15.61 o
   2 -14   2       71.61       87.16     33.39 o
   3 -14   2      284.06      227.72     46.26 o
   4 -14   2        1.49       14.65     14.27 o
   5 -14   2      212.93      219.31     48.42 o
   6 -14   2       62.20       49.95     25.87 o
   7 -14   2       22.10        7.01     14.02 o
   8 -14   2       18.82       23.96     14.78 o
   9 -14   2       72.05       71.87     35.68 o
  -4 -13   2      212.39      208.86     68.81 o
  -3 -13   2       66.53      110.74     34.53 o
  -2 -13   2       61.29       59.57     17.98 o
  -1 -13   2      547.64      489.48     54.95 o
   0 -13   2      243.18      229.44     31.60 o
   1 -13   2      210.81      237.32     32.47 o
   2 -13   2      171.99       94.76     66.58 o
   3 -13   2        2.23       20.13     18.10 o
   4 -13   2      292.06      227.98     47.92 o
   5 -13   2      279.04      272.33     56.96 o
   6 -13   2      823.36      788.69     58.87 o
   7 -13   2       12.70       19.50     14.53 o
   8 -13   2       31.64       22.56     23.19 o
   9 -13   2      119.92       69.96     28.16 o
  10 -13   2      122.93       75.33     17.41 o
  -6 -12   2      111.81      197.65     48.68 o
  -5 -12   2        1.41       30.07     22.68 o
  -4 -12   2       88.26       97.23     30.33 o
  -3 -12   2       30.53       19.84      9.62 o
  -2 -12   2      219.33      223.63     29.33 o
  -1 -12   2        6.50       13.83      7.48 o
   0 -12   2       14.82        9.31      6.95 o
   1 -12   2      363.06      309.31     62.70 o
   2 -12   2      353.41      267.38     39.25 o
   3 -12   2     1531.05     1372.46     70.34 o
   4 -12   2      423.85      306.99     70.47 o
   5 -12   2      487.56      460.67     55.18 o
   6 -12   2       55.46       13.13     14.91 o
   7 -12   2       98.48      134.95     38.87 o
   8 -12   2       12.11       27.53     19.62 o
   9 -12   2        6.95       34.89     15.36 o
  10 -12   2        1.54       29.83     11.08 o
  11 -12   2       41.19       37.08     20.26 o
  -7 -11   2        1.02       50.21     27.27 o
  -6 -11   2       84.63      142.98     47.79 o
  -5 -11   2       31.62       97.10     40.65 o
  -4 -11   2       74.74      132.15     35.43 o
  -3 -11   2      205.39      202.84     63.72 o
  -2 -11   2      201.09      206.12     56.13 o
  -1 -11   2      469.32      430.17     48.36 o
   0 -11   2        7.24       15.79     23.96 o
   1 -11   2      123.38      166.97     20.14 o
   2 -11   2      241.19      162.01     59.96 o
   3 -11   2      427.07      389.31     59.38 o
   4 -11   2      509.80      432.00     60.66 o
   5 -11   2       16.75        5.99      9.56 o
   6 -11   2        5.15       19.62     14.78 o
   7 -11   2        2.82       30.58     18.73 o
   8 -11   2      298.53      249.77     48.93 o
   9 -11   2        3.39       16.48      8.89 o
  10 -11   2      408.80      320.94     88.06 o
  11 -11   2       21.72       36.96     23.70 o
  12 -11   2        3.59       -0.25     14.02 o
  -8 -10   2      115.37      141.58     52.63 o
  -7 -10   2      310.56      276.40     52.12 o
  -6 -10   2       70.59      142.34     35.43 o
  -5 -10   2      217.95      297.18     56.33 o
  -4 -10   2        7.12       31.09     17.97 o
  -3 -10   2     1184.51     1153.65    123.42 o
  -2 -10   2      335.12      419.11     38.56 o
  -1 -10   2      248.90      231.46     24.66 o
   0 -10   2       73.44       83.97     20.18 o
   1 -10   2       93.90       82.59     19.70 o
   2 -10   2        3.79        5.08      3.35 o
   3 -10   2      256.21      191.79     51.10 o
   4 -10   2      993.58      890.89     92.52 o
   5 -10   2        4.09       37.85     19.12 o
   6 -10   2      435.29      432.00     85.51 o
   7 -10   2       11.43        3.70     13.76 o
   8 -10   2     1225.81      934.76     35.58 o
   9 -10   2      414.82      378.64     35.19 o
  10 -10   2      167.81       68.85     41.42 o
  11 -10   2       74.01       81.56     30.33 o
  12 -10   2      427.28      353.25     65.12 o
  -9  -9   2      235.11      233.71     51.87 o
  -8  -9   2       91.36       62.82     36.70 o
  -7  -9   2      359.63      427.41     55.05 o
  -6  -9   2        1.55       92.26     40.78 o
  -5  -9   2       34.84       30.20     21.92 o
  -4  -9   2        3.25       14.91     12.87 o
  -3  -9   2       35.47       23.73      6.46 o
  -2  -9   2      422.30      353.41     48.11 o
  -1  -9   2      331.34      267.02     28.76 o
   0  -9   2     1359.72     1190.47     46.83 o
   1  -9   2     1194.36     1082.78     45.75 o
   2  -9   2       43.78       64.35     22.30 o
   3  -9   2     1035.63     1087.78    153.30 o
   4  -9   2      196.79      214.34     45.37 o
   5  -9   2        0.16       31.35     15.55 o
   6  -9   2      948.40      934.22    145.40 o
   7  -9   2       73.67       38.74     27.27 o
   8  -9   2        1.05        8.35      7.33 o
   9  -9   2        7.65       12.94      7.33 o
  10  -9   2       17.83        6.08      3.20 o
  11  -9   2       61.22       54.41     41.16 o
  12  -9   2      750.52      773.40     98.89 o
 -10  -8   2       21.67       87.04     31.48 o
  -9  -8   2       65.44       74.68     33.64 o
  -8  -8   2       10.85       42.44     29.18 o
  -7  -8   2      449.70      510.25    105.52 o
  -6  -8   2      301.03      386.38     46.26 o
  -5  -8   2      954.99     1087.27    111.76 o
  -4  -8   2      275.42      360.77     52.38 o
  -3  -8   2      306.33      254.75     22.36 o
  -2  -8   2       20.90       29.56     12.17 o
  -1  -8   2     2478.32     2452.79    126.12 o
   0  -8   2       61.99      112.21     23.77 o
   1  -8   2      109.09      121.70     15.94 o
   2  -8   2      597.89      615.89    104.11 o
   3  -8   2      427.39      418.37     79.01 o
   4  -8   2      901.48      947.73     78.88 o
   5  -8   2       21.18       57.35     30.46 o
   6  -8   2       47.70       81.81     30.07 o
   7  -8   2      380.34      313.24     29.63 o
   8  -8   2      377.10      317.11     27.59 o
   9  -8   2      477.98      491.75     86.08 o
  10  -8   2       16.72       23.83     12.93 o
  11  -8   2      809.02      872.54     70.99 o
  12  -8   2      398.81      417.54     56.52 o
  13  -8   2      319.27      310.78     45.81 o
 -10  -7   2      325.88      332.73     52.76 o
  -9  -7   2        2.21       61.55     30.84 o
  -8  -7   2      576.67      599.58     84.36 o
  -7  -7   2      751.34      756.96    107.94 o
  -6  -7   2      965.63     1060.38    108.06 o
  -5  -7   2     1270.72     1414.90    146.17 o
  -4  -7   2      567.63      541.47     80.67 o
  -3  -7   2       11.19       18.50      4.35 o
  -2  -7   2      144.41      181.42     47.66 o
  -1  -7   2     4622.83     4400.34    104.85 o
   0  -7   2     1858.96     1580.66     98.44 o
   1  -7   2      606.07      667.38     70.53 o
   2  -7   2      470.07      400.52     79.14 o
   3  -7   2     2009.82     1810.84    120.04 o
   4  -7   2      200.88      227.21     31.35 o
   5  -7   2      222.75      266.46     37.21 o
   6  -7   2      180.23      201.52     31.72 o
   7  -7   2     1147.19     1103.26     32.08 o
   8  -7   2      592.32      558.12     37.85 o
   9  -7   2      239.85      238.90     36.03 o
  10  -7   2       16.66       20.07     14.97 o
  11  -7   2      136.02      123.74     27.21 o
  12  -7   2      626.69      612.70     67.52 o
  13  -7   2       17.78       13.54     27.84 o
 -11  -6   2      138.99      137.26     39.38 o
 -10  -6   2       82.67       92.39     37.08 o
  -9  -6   2      572.17      676.67     93.03 o
  -8  -6   2      541.73      692.48    109.47 o
  -7  -6   2      913.47      996.15    110.99 o
  -6  -6   2       86.78       99.27     34.15 o
  -5  -6   2       19.97       46.39     30.58 o
  -4  -6   2      809.04      693.24    105.39 o
  -3  -6   2     1086.26      914.82     99.02 o
  -2  -6   2     5926.94     5675.79    475.33 o
  -1  -6   2     3959.78     3909.09     80.47 o
   0  -6   2     2001.66     2261.62    301.64 o
   1  -6   2     1871.92     1465.02     67.54 o
   2  -6   2     4239.87     5060.02    132.02 o
   3  -6   2     3344.74     4349.83    109.21 o
   4  -6   2     2856.17     3838.44    125.14 o
   5  -6   2     1359.79     1261.29     65.39 o
   6  -6   2      233.19      195.53     17.46 o
   7  -6   2      169.79      131.63     22.23 o
   8  -6   2       63.06       66.30     16.89 o
   9  -6   2     1085.09     1026.62    100.29 o
  10  -6   2     1243.53     1337.98    104.98 o
  11  -6   2     1537.00     1541.07    129.61 o
  12  -6   2      365.88      326.68     43.84 o
  13  -6   2      210.71      204.81     37.74 o
 -12  -5   2      289.20      288.31     38.72 o
 -11  -5   2        2.35       26.52     15.95 o
 -10  -5   2      104.00      157.09     35.49 o
  -9  -5   2      338.46      352.48     53.14 o
  -8  -5   2      418.28      472.78     65.76 o
  -7  -5   2      132.54      158.91     28.16 o
  -6  -5   2     1187.30     1241.84    132.28 o
  -5  -5   2     1117.40     1060.63    123.61 o
  -4  -5   2      118.06      153.56     27.14 o
  -3  -5   2     1091.68      997.68    125.52 o
  -1  -5   2      125.66       64.45      9.45 o
   0  -5   2       36.29       47.19     13.08 o
   1  -5   2      140.65      125.96     16.64 o
   2  -5   2      166.41      165.79     23.83 o
   3  -5   2     1323.86     1584.39    157.25 o
   4  -5   2     2803.61     2806.43    326.03 o
   5  -5   2        8.83        5.28      2.69 o
   6  -5   2      305.61      364.47     37.48 o
   7  -5   2     6241.12     5766.50    206.06 o
   8  -5   2      553.95      666.45     61.32 o
   9  -5   2     1751.81     1819.28     76.65 o
  10  -5   2     1256.19     1384.72    125.35 o
  11  -5   2       15.90       16.02      8.32 o
  12  -5   2       62.86      108.54     22.97 o
  13  -5   2        1.25       49.53     14.97 o
 -12  -4   2       44.95       48.13     14.61 o
 -11  -4   2       50.73       63.65     16.81 o
 -10  -4   2       54.76       58.65     12.02 o
  -9  -4   2     1432.32     1490.35     98.19 o
  -8  -4   2       55.90       90.61     42.56 o
  -7  -4   2     1028.04     1096.70    134.32 o
  -6  -4   2      457.45      368.67     56.58 o
  -5  -4   2       26.14       -0.13     11.72 o
  -4  -4   2      115.71      110.99     22.17 o
  -3  -4   2        2.92       -2.29      9.56 o
  -1  -4   2      151.64       91.23     10.32 o
   0  -4   2     1328.50     1088.74    123.85 o
   1  -4   2     5465.61     6871.88    131.64 o
   2  -4   2       37.93       38.36     11.34 o
   3  -4   2       13.48       13.05      5.27 o
   5  -4   2      555.08      512.13     39.26 o
   6  -4   2     2746.68     2541.57    197.88 o
   7  -4   2      119.77      100.72     16.27 o
   8  -4   2      428.23      485.89     43.07 o
   9  -4   2        2.90       38.27     10.58 o
  10  -4   2      417.47      443.03     47.23 o
  11  -4   2      409.99      420.97     59.67 o
  12  -4   2      178.42      188.55     30.72 o
  13  -4   2      199.29      235.63     51.99 o
 -13  -3   2       98.44       67.76     23.40 o
 -12  -3   2        3.83       52.79     16.50 o
 -11  -3   2        4.60       17.46     12.31 o
 -10  -3   2      301.25      321.95     30.15 o
  -9  -3   2      145.65      123.01     32.85 o
  -8  -3   2      812.72      825.30     53.90 o
  -7  -3   2      204.45      210.14     48.55 o
  -6  -3   2     2954.90     2586.65    171.02 o
  -5  -3   2      484.41      316.93     93.28 o
  -4  -3   2       31.37       19.37     15.29 o
  -3  -3   2    12344.04    15239.57    254.61 o
  -2  -3   2        5.22       -1.40      7.90 o
  -1  -3   2      309.26      394.05     26.39 o
   0  -3   2      911.65     1251.66    105.77 o
   1  -3   2      974.73      962.22     60.26 o
   2  -3   2     1414.15     1708.55     79.10 o
   3  -3   2      750.66      671.12     41.90 o
   4  -3   2      480.63      558.38     46.64 o
   5  -3   2      358.29      460.95     59.96 o
   6  -3   2     2894.60     2711.06    173.35 o
   7  -3   2      927.27      855.68    151.39 o
   8  -3   2       37.06       54.12     13.74 o
   9  -3   2     2414.81     2415.57    100.85 o
  10  -3   2     1799.67     1824.21    115.28 o
  11  -3   2       42.09        9.56     15.93 o
  12  -3   2      176.61      362.55     44.47 o
  13  -3   2        8.27       13.25     13.76 o
 -13  -2   2      267.65      283.70     38.27 o
 -12  -2   2       46.52       39.76     24.98 o
 -11  -2   2        2.91       27.43     40.59 o
 -10  -2   2      678.56      709.64     39.18 o
  -9  -2   2     3078.15     2805.21     94.26 o
  -8  -2   2     1513.37     1346.03     64.54 o
  -7  -2   2     1390.68     1108.20     48.91 o
  -6  -2   2     4834.18     4658.86    165.43 o
  -5  -2   2     1576.75     1270.14     76.27 o
  -3  -2   2       30.30       50.59     10.32 o
  -2  -2   2      317.20      316.28     29.38 o
  -1  -2   2     9518.17    10480.17    176.62 o
   0  -2   2     1430.76     1617.22     63.66 o
   1  -2   2     1479.87     1586.02     53.93 o
   2  -2   2      238.70      248.97     23.61 o
   3  -2   2      214.30      165.52     13.05 o
   4  -2   2     1008.96      736.92     50.36 o
   5  -2   2     8709.05     8723.81     99.86 o
   6  -2   2       84.51       48.17      8.80 o
   7  -2   2      337.76      330.35     70.79 o
   8  -2   2     1049.33     1084.36     85.83 o
   9  -2   2      248.01      183.12     31.60 o
  10  -2   2       53.65       75.44     31.73 o
  11  -2   2       75.46      129.22     40.01 o
  12  -2   2      387.68      515.85     56.33 o
  13  -2   2       10.69       45.24     27.40 o
 -13  -1   2        7.78       19.94     12.18 o
 -12  -1   2        4.59       30.96     13.14 o
 -11  -1   2      854.53      785.56     52.75 o
 -10  -1   2     1517.78     1604.89     39.15 o
  -9  -1   2      303.11      289.62     21.71 o
  -8  -1   2     1673.96     1579.49     45.43 o
  -7  -1   2     2089.49     2233.39     74.30 o
  -6  -1   2      161.03      163.41     14.01 o
  -4  -1   2     1364.48     1044.49     45.48 o
  -2  -1   2     3466.30     3704.58     54.39 o
  -1  -1   2      361.61      474.94     49.66 o
   0  -1   2     1685.96     1840.95     97.61 o
   1  -1   2    17482.09    15983.38    243.59 o
   2  -1   2     1458.88      958.32     47.19 o
   3  -1   2        5.03        1.41      2.50 o
   4  -1   2     2436.32     2140.89     83.11 o
   5  -1   2     2711.66     2929.07    196.76 o
   6  -1   2       44.10       35.38     13.80 o
   7  -1   2      553.96      580.85     64.16 o
   8  -1   2      179.85      164.95     33.11 o
   9  -1   2      213.52      223.86     35.77 o
  10  -1   2       25.25       26.38     17.84 o
  11  -1   2      163.68      164.01     41.80 o
  12  -1   2       32.94       35.43     16.57 o
 -13   0   2       39.80       28.51      9.49 o
 -12   0   2      440.42      484.03     45.92 o
 -11   0   2      193.89      292.40     57.53 o
 -10   0   2     1808.56     1799.52     84.04 o
  -9   0   2      375.93      329.06     22.00 o
  -8   0   2     1105.04      961.29     40.72 o
  -7   0   2     2510.07     2091.14     70.26 o
  -6   0   2     1969.77     1788.00    106.27 o
  -4   0   2     2519.01     2550.97     92.49 o
  -3   0   2     1268.68     1119.70     61.77 o
  -2   0   2      619.46      595.96     32.68 o
  -1   0   2     2815.43     2817.38     79.72 o
   0   0   2      800.13      713.37     67.13 o
   1   0   2     4143.12     4251.13    435.06 o
   2   0   2       12.87       13.01      5.35 o
   3   0   2      151.10      113.52     12.68 o
   4   0   2     1064.32      971.13     81.75 o
   5   0   2     7153.83     7154.10    341.40 o
   6   0   2      143.21      187.72     21.32 o
   7   0   2      615.91      605.57     60.40 o
   8   0   2      112.28      168.85     31.09 o
   9   0   2      199.24      259.14     38.67 o
  10   0   2     1071.35     1102.88    132.19 o
  11   0   2        1.66       51.56     16.50 o
  12   0   2       27.45       84.11     19.62 o
 -14   1   2      224.20      267.73     71.75 o
 -13   1   2      109.33      132.26     22.61 o
 -12   1   2      525.82      581.59     44.30 o
 -11   1   2     4116.66     4575.54    145.50 o
 -10   1   2     1184.79     1317.55     46.22 o
  -9   1   2     1495.42     1409.26     50.25 o
  -8   1   2     2196.32     2304.11     96.36 o
  -7   1   2       84.13      214.34     35.43 o
  -6   1   2      588.91      613.04     43.54 o
  -5   1   2      313.85      408.63     76.22 o
  -4   1   2      428.70      369.52     22.76 o
  -3   1   2      164.86      207.39     25.66 o
  -2   1   2      517.50      452.53     26.29 o
  -1   1   2      374.61      306.87     21.53 o
   0   1   2      332.85      391.02     62.25 o
   1   1   2      223.73      199.94     36.32 o
   2   1   2      782.46      696.04     75.44 o
   3   1   2      638.61      595.75     89.71 o
   4   1   2     8927.14     8913.75    175.86 o
   5   1   2        3.70       37.85     18.22 o
   6   1   2      120.62      161.23     22.23 o
   7   1   2       25.67       47.75     13.88 o
   8   1   2       28.42       16.08      9.02 o
   9   1   2      386.84      389.27     35.24 o
  10   1   2      530.20      430.55     41.24 o
  11   1   2      268.17      312.29     39.63 o
  12   1   2       15.94        5.04     20.45 o
 -14   2   2      133.44      122.32     27.65 o
 -13   2   2      250.36      255.97     39.71 o
 -12   2   2     2057.69     2313.81     85.95 o
 -11   2   2     2384.04     2623.31     96.70 o
 -10   2   2     3324.69     3441.63    157.06 o
  -9   2   2        6.32       11.50      8.21 o
  -8   2   2      477.16      483.96     51.56 o
  -7   2   2     1947.99     1604.34     79.42 o
  -6   2   2     3325.02     4275.98    421.23 o
  -5   2   2     1622.28     1710.37    216.32 o
  -4   2   2     1305.85     1127.22     80.28 o
  -3   2   2      728.81      777.55    103.88 o
  -2   2   2     1023.55     1528.97     89.41 o
  -1   2   2     7719.89     8962.16    188.60 o
   0   2   2      772.76      629.51     87.80 o
   1   2   2      723.92      710.19     66.52 o
   2   2   2       59.35       82.58     23.58 o
   3   2   2      886.32     1107.53    115.46 o
   4   2   2      288.90      185.93     35.55 o
   5   2   2       92.29       30.97     21.92 o
   6   2   2       47.78       86.91     26.25 o
   7   2   2     1338.04     1117.20     52.20 o
   8   2   2        4.37       29.69     13.43 o
   9   2   2      107.18       64.22     19.34 o
  10   2   2      397.27      332.86     42.82 o
  11   2   2       17.83       33.77     22.68 o
 -14   3   2      147.43      258.34     79.58 o
 -13   3   2      449.98      657.26    101.08 o
 -12   3   2       57.87       77.36     19.05 o
 -11   3   2      325.05      377.40     36.83 o
 -10   3   2     1350.08     1249.28     63.89 o
  -9   3   2     2966.66     3110.49    109.88 o
  -8   3   2     2561.34     2883.16    345.79 o
  -7   3   2      804.74      931.58     70.78 o
  -6   3   2      752.67      453.54     47.66 o
  -5   3   2     1446.98     1096.65    166.30 o
  -4   3   2     1286.27     1331.81    142.34 o
  -3   3   2    10444.66    12473.24    217.15 o
  -2   3   2      403.17      464.24     80.54 o
  -1   3   2     8312.24     9969.42    177.64 o
   0   3   2    11022.17    13544.19    235.75 o
   1   3   2     1204.12     1315.18     82.49 o
   2   3   2      458.28      333.77     39.63 o
   4   3   2     2421.08     2476.17    185.42 o
   5   3   2      971.94      910.01    113.80 o
   6   3   2        5.89       52.89     23.83 o
   7   3   2      308.96      271.43     48.04 o
   8   3   2        3.43       54.41     24.98 o
   9   3   2      420.50      449.98     66.20 o
  10   3   2       50.30       35.77     21.09 o
  11   3   2      252.71      315.15     76.01 o
 -14   4   2       30.21       24.69     12.42 o
 -13   4   2      496.26      614.32     38.80 o
 -12   4   2     3198.29     3793.41     75.52 o
 -11   4   2     1607.00     1570.31    152.16 o
 -10   4   2     1770.27     1784.34    180.77 o
  -9   4   2      902.71      922.44     87.94 o
  -8   4   2      118.32       84.00     19.69 o
  -7   4   2      441.19      680.12    101.18 o
  -6   4   2     2470.19     2904.35    149.48 o
  -5   4   2     3467.20     4023.35    105.52 o
  -4   4   2     3513.48     3705.40    107.68 o
  -3   4   2     3294.93     3754.08    107.43 o
  -2   4   2     7064.76    10071.87    185.93 o
  -1   4   2     3271.18     4451.14    136.35 o
   0   4   2     3309.65     3268.17    212.69 o
   1   4   2     3626.93     3990.29    306.22 o
   2   4   2     3764.24     3701.13    131.83 o
   3   4   2        4.34        9.73      7.48 o
   4   4   2      864.71      825.03     55.96 o
   5   4   2       67.49      108.58     16.31 o
   6   4   2     1178.11     1172.73     90.16 o
   7   4   2     1098.09     1023.82     37.28 o
   8   4   2      414.17      390.41     81.18 o
   9   4   2      286.40      319.91     34.74 o
  10   4   2        9.11       11.86      5.69 o
  11   4   2      149.19      179.47     50.40 o
 -14   5   2      419.46      363.31     64.48 o
 -13   5   2     1232.70     1319.71    163.63 o
 -12   5   2       40.13       74.80     24.34 o
 -11   5   2     1146.14     1303.01    146.17 o
 -10   5   2     1026.11     1006.98    122.34 o
  -9   5   2     1047.20      329.93     43.58 o
  -8   5   2      961.81     1072.23     52.25 o
  -7   5   2      327.69      296.16     51.74 o
  -6   5   2     4228.84     5454.43    184.78 o
  -5   5   2      737.01      856.74    105.77 o
  -4   5   2      378.16      486.16     99.27 o
  -3   5   2      593.41      808.57    117.11 o
  -2   5   2    15895.80    19406.28    327.25 o
  -1   5   2      316.52      518.66     80.03 o
   0   5   2       71.21       68.66     11.21 o
   1   5   2      249.93      273.89     26.74 o
   2   5   2      184.16      177.81     21.58 o
   3   5   2     2557.05     2323.64    116.90 o
   4   5   2      461.88      435.39     50.53 o
   5   5   2      789.67      836.48     66.08 o
   6   5   2      549.21      528.85     59.45 o
   7   5   2      695.41      625.83     51.99 o
   8   5   2       96.87       79.14     21.92 o
   9   5   2        4.24       70.22     26.51 o
  10   5   2       67.79       77.43     23.32 o
 -14   6   2      176.40      149.61     46.26 o
 -13   6   2      801.19      832.53    181.85 o
 -12   6   2      527.91      473.42     82.19 o
 -11   6   2     1323.39     1410.82    191.28 o
 -10   6   2      737.71      810.35    115.96 o
  -9   6   2     2835.36     3648.43    187.07 o
  -8   6   2       17.08       40.91     22.94 o
  -7   6   2      443.04      454.81     52.89 o
  -6   6   2     1019.74     1488.43    174.97 o
  -5   6   2      452.69      502.22     79.65 o
  -4   6   2      314.48      488.07     74.80 o
  -3   6   2     1275.80     1707.49    190.13 o
  -2   6   2    10425.88    13184.45    377.59 o
  -1   6   2      580.46      520.70     92.26 o
   0   6   2       29.67        1.31      7.95 o
   1   6   2     1286.89     1251.34    170.00 o
   2   6   2     5095.43     5121.04    268.95 o
   3   6   2      528.75      565.55     43.03 o
   4   6   2        1.53       17.83     25.68 o
   5   6   2     2908.43     2576.83     67.16 o
   6   6   2       90.10       34.02     11.85 o
   7   6   2      602.67      747.15     89.59 o
   8   6   2        3.03       -4.21     13.64 o
   9   6   2       42.71       23.83     12.62 o
 -14   7   2      733.98      856.61    132.91 o
 -13   7   2      554.58      536.62     49.32 o
 -12   7   2      569.29      593.71     55.31 o
 -11   7   2      482.39      523.75     73.27 o
 -10   7   2      108.77       98.12     32.88 o
  -9   7   2        9.16       10.07     10.19 o
  -8   7   2      184.94      143.87     45.75 o
  -7   7   2        1.10       23.32     18.35 o
  -6   7   2      721.27      863.24    203.51 o
  -5   7   2      441.00      498.14    102.46 o
  -4   7   2      862.34     1147.29    158.53 o
  -3   7   2     7458.27     8897.31    297.69 o
  -2   7   2     5683.25     7087.11    215.49 o
  -1   7   2       12.85       25.41     17.08 o
   0   7   2      981.40      872.57     70.98 o
   1   7   2     1061.14     1100.41     84.19 o
   2   7   2      450.54      399.45     37.03 o
   3   7   2      200.19      211.84     45.88 o
   4   7   2      484.95      392.26     49.25 o
   5   7   2     1459.42     1181.16    225.27 o
   6   7   2      758.01      754.03     87.80 o
   7   7   2      140.27      216.00     49.83 o
   8   7   2       23.75       88.82     34.53 o
   9   7   2        3.31       21.15     14.78 o
 -13   8   2      933.54      930.14    151.77 o
 -12   8   2       22.81       14.53     14.15 o
 -11   8   2      587.76      395.05     84.62 o
 -10   8   2      799.79      855.34    126.92 o
  -9   8   2      571.01      601.36    104.11 o
  -8   8   2        9.51      137.12     51.74 o
  -7   8   2     1059.48     1283.52    168.72 o
  -6   8   2      171.54      132.28     38.36 o
  -5   8   2      199.71      158.15     38.87 o
  -4   8   2     4233.24     5344.07    287.24 o
  -3   8   2      183.84      199.18     50.34 o
  -2   8   2     1401.74     1496.16     57.45 o
  -1   8   2     1737.65     1958.53     87.36 o
   0   8   2        4.90       41.61     15.47 o
   1   8   2     1019.18     1140.04    117.11 o
   2   8   2     1835.88     1702.05    102.11 o
   3   8   2     1308.42     1176.31     77.24 o
   4   8   2      124.40      146.13     35.68 o
   5   8   2     1721.31     1412.46     73.15 o
   6   8   2      146.51      229.13     45.62 o
   7   8   2        0.91       44.35     20.90 o
   8   8   2        2.36       -2.80     10.70 o
 -13   9   2       43.23       49.95     26.51 o
 -12   9   2      951.97      849.86    131.89 o
 -11   9   2      604.65      618.31     87.42 o
 -10   9   2     1490.98     1311.93    186.05 o
  -9   9   2       26.36       19.88     18.35 o
  -8   9   2      567.10      691.84    119.41 o
  -7   9   2      289.84      284.31     62.57 o
  -6   9   2      209.39      207.08     40.65 o
  -5   9   2     4341.77     5191.28    250.41 o
  -4   9   2       28.73       16.69     16.06 o
  -3   9   2     1888.22     2103.76     97.41 o
  -2   9   2      702.35      673.10     60.66 o
  -1   9   2      683.74      562.55     52.76 o
   0   9   2     1986.96     2157.23    267.74 o
   1   9   2     2411.12     2238.93    209.82 o
   2   9   2      434.02      393.50     36.95 o
   3   9   2       40.67       27.54     10.09 o
   4   9   2      154.34      177.72     24.07 o
   5   9   2       42.82       73.27     34.79 o
   6   9   2       78.19      106.15     38.87 o
   7   9   2        1.22       42.82     22.56 o
 -12  10   2      171.79      217.40     49.57 o
 -11  10   2        0.90       36.45     19.88 o
 -10  10   2      140.07      112.65     27.02 o
  -9  10   2      692.66      520.95     89.20 o
  -8  10   2      107.06      116.35     32.11 o
  -7  10   2      638.70      513.43     46.26 o
  -6  10   2      927.41     1152.90     91.37 o
  -4  10   2     4661.81     5523.58     86.12 o
  -3  10   2      485.47      459.29     62.57 o
  -2  10   2       38.45       33.60     22.75 o
  -1  10   2       95.93      119.99     22.65 o
   0  10   2       10.08       15.52      9.65 o
   1  10   2      315.24      290.53     46.51 o
   2  10   2        6.01        8.69      8.09 o
   3  10   2      555.36      465.95     40.49 o
   4  10   2      113.34      132.65     25.65 o
   5  10   2      796.32      850.62     85.89 o
   6  10   2       69.09       76.97     30.58 o
 -12  11   2       39.87       23.19     24.59 o
 -11  11   2      335.25      219.95     49.06 o
 -10  11   2      246.15      183.89     59.00 o
  -9  11   2      234.86      235.75     56.58 o
  -8  11   2     1500.17     1549.85    242.38 o
  -7  11   2      983.12     1255.73    158.53 o
  -6  11   2      561.98      498.52     91.37 o
  -5  11   2     3482.80     3740.94    194.78 o
  -4  11   2       38.05       24.86     17.46 o
  -3  11   2     1043.17      894.82    118.51 o
  -2  11   2      347.75      276.57     45.30 o
  -1  11   2        9.11       12.63      8.42 o
   0  11   2     1407.59     1389.59    158.91 o
   1  11   2       30.30       36.19     11.33 o
   2  11   2      148.50      118.82     23.71 o
   3  11   2       50.06       60.14     18.86 o
   4  11   2      527.27      585.81     74.80 o
   5  11   2       36.80       53.52     28.67 o
 -11  12   2      434.12      333.88     69.20 o
 -10  12   2      281.31      255.63     57.98 o
  -9  12   2       88.44      110.23     41.29 o
  -8  12   2        9.53       33.13     20.77 o
  -7  12   2      169.50      223.01     50.21 o
  -6  12   2     1009.05     1059.23    131.38 o
  -5  12   2      482.09      404.83     47.98 o
  -4  12   2     1839.87     1683.76    257.23 o
  -3  12   2      120.68      120.51     24.75 o
  -2  12   2      169.14      135.58     27.04 o
  -1  12   2      585.78      511.08     46.64 o
   0  12   2      518.17      425.61     40.13 o
   1  12   2      237.76      181.58     27.88 o
   2  12   2       32.67       12.54     10.77 o
   3  12   2      410.71      398.87     68.69 o
 -10  13   2      206.91      182.87     55.05 o
  -9  13   2      103.60      108.45     36.70 o
  -8  13   2      289.03      381.54     52.25 o
  -7  13   2      338.72      320.75     56.84 o
  -6  13   2     1024.23      930.14    130.24 o
  -5  13   2     1203.42     1086.25     91.50 o
  -4  13   2        0.53       11.85     31.48 o
  -3  13   2        1.74       25.06      7.99 o
  -2  13   2       41.40       62.53     17.51 o
  -1  13   2        9.33       18.19      8.18 o
   0  13   2      264.95      203.87     35.21 o
   1  13   2      110.24      112.56     26.97 o
  -8  14   2       76.51      138.65     44.35 o
  -7  14   2      301.17      324.06     60.79 o
  -6  14   2      189.14      152.03     55.18 o
  -5  14   2      268.38      231.55     58.62 o
  -4  14   2       51.37       62.82     22.81 o
  -3  14   2        2.96       10.86     15.61 o
  -2  14   2      138.63      138.23     33.65 o
  -1  14   2      224.25      154.23     27.19 o
  -1 -15   3      114.19       75.81     18.16 o
   0 -15   3      264.75      269.40     95.58 o
   1 -15   3       21.11       18.10     10.96 o
   2 -15   3        6.40       10.96      9.30 o
   3 -15   3        0.34       12.23     10.07 o
   4 -15   3       23.98       49.57     22.94 o
   5 -15   3      658.07      568.23    101.44 o
   6 -15   3       66.38       90.10     37.21 o
   7 -15   3      288.77      297.30     73.27 o
  -3 -14   3        7.66       17.33     10.07 o
  -2 -14   3       77.28       57.31     16.69 o
  -1 -14   3        9.94       25.07     22.94 o
   0 -14   3      213.04      190.15     31.55 o
   1 -14   3        9.82        6.24      8.92 o
   2 -14   3       13.00       23.58     14.91 o
   3 -14   3      471.55      461.95     99.02 o
   4 -14   3     1218.77     1346.59    214.98 o
   5 -14   3       24.13       74.17     31.60 o
   6 -14   3      544.60      398.10     79.90 o
   7 -14   3      121.69       88.18     27.65 o
   8 -14   3        4.40       15.17      7.82 o
   9 -14   3      809.78      730.23    161.01 o
  -5 -13   3      165.65      252.57     52.25 o
  -4 -13   3        1.85       22.81      9.94 o
  -3 -13   3      473.52      406.64     54.54 o
  -2 -13   3       99.00      111.05     32.81 o
  -1 -13   3      587.86      549.95     66.93 o
   0 -13   3       11.86       17.06     10.04 o
   1 -13   3      446.09      373.89     60.79 o
   2 -13   3      306.60      222.63     45.11 o
   3 -13   3      922.53      789.96     50.97 o
   4 -13   3      108.10      122.72     36.06 o
   5 -13   3      704.91      662.91     49.83 o
   6 -13   3       19.01        6.12     15.93 o
   7 -13   3      346.31      361.28     69.96 o
   8 -13   3      438.87      368.34     45.83 o
   9 -13   3       53.46       41.13     13.79 o
  10 -13   3      796.73      386.98    263.21 o
  -6 -12   3      740.53      894.08    133.04 o
  -5 -12   3      108.46       87.93     38.99 o
  -4 -12   3        1.40        0.89      9.18 o
  -3 -12   3      107.72       87.85     19.23 o
  -2 -12   3      436.15      464.23     48.19 o
  -1 -12   3      334.37      334.73     34.92 o
   0 -12   3       22.33       13.61      7.36 o
   1 -12   3       71.54       73.79     17.20 o
   2 -12   3      576.81      518.40     42.05 o
   3 -12   3     2217.40     2098.33     76.84 o
   4 -12   3      898.77      802.07     93.54 o
   5 -12   3      503.95      461.95     55.18 o
   6 -12   3     2046.70     2018.94     99.53 o
   7 -12   3      172.80      205.81     42.95 o
   8 -12   3      199.74      213.99     36.08 o
   9 -12   3      996.37      995.83     84.42 o
  10 -12   3        9.04       25.94      8.48 o
  11 -12   3       12.96       47.41     33.01 o
  -7 -11   3      289.21      290.68     52.50 o
  -6 -11   3       34.09       94.56     36.19 o
  -5 -11   3      118.10      152.67     47.41 o
  -4 -11   3       12.40        4.59     13.13 o
  -3 -11   3      222.41      123.01     33.45 o
  -2 -11   3      111.07       75.87     18.15 o
  -1 -11   3      407.23      406.97     39.76 o
   0 -11   3        1.83       12.20      6.40 o
   1 -11   3        4.81        5.84      9.24 o
   2 -11   3     3127.03     2894.41    170.76 o
   3 -11   3     3350.33     3171.07    164.01 o
   4 -11   3       98.27       74.68     27.02 o
   5 -11   3      387.15      501.58     85.64 o
   6 -11   3       68.04       82.07     32.37 o
   7 -11   3      266.10      221.65     29.08 o
   8 -11   3     1013.64      803.28     81.28 o
   9 -11   3      282.45      256.36     43.58 o
  10 -11   3      225.27      203.38     36.19 o
  11 -11   3       38.96      118.51     37.59 o
  -8 -10   3       25.89       87.42     19.88 o
  -7 -10   3        3.38       12.87     12.36 o
  -6 -10   3      392.32      491.26     70.22 o
  -5 -10   3       22.69       37.34     18.86 o
  -4 -10   3       61.41       32.37     20.52 o
  -3 -10   3      415.21      426.49     63.27 o
  -2 -10   3     1090.80     1075.95     76.84 o
  -1 -10   3       82.57       43.17     24.15 o
   0 -10   3      870.94      849.52     43.11 o
   1 -10   3      169.55      140.91     49.64 o
   2 -10   3     1690.54     1710.29    401.42 o
   3 -10   3      577.18      641.12     77.10 o
   4 -10   3       74.31       57.73     22.17 o
   5 -10   3      722.17      585.05     47.53 o
   6 -10   3      400.32      381.03     40.14 o
   7 -10   3      532.27      499.66     50.46 o
   8 -10   3      291.25      261.91     27.65 o
   9 -10   3      217.89      194.08     38.87 o
  10 -10   3       15.55       18.24     15.67 o
  11 -10   3      173.94      166.17     36.45 o
  12 -10   3      117.33       92.64     23.58 o
  -9  -9   3      133.61      151.65     43.58 o
  -8  -9   3        1.30       -8.16     20.52 o
  -7  -9   3       80.42      122.08     39.25 o
  -5  -9   3       32.54       60.79     30.07 o
  -4  -9   3        5.12       25.85      7.10 o
  -3  -9   3      903.58      805.80     39.15 o
  -2  -9   3       80.36       87.79     14.97 o
  -1  -9   3      650.10      636.53     52.15 o
   0  -9   3      113.43      131.08     33.26 o
   1  -9   3      332.05      281.37     29.18 o
   2  -9   3     1787.70     1764.32     96.59 o
   3  -9   3      221.66      119.53     25.74 o
   4  -9   3     2718.70     2195.18    118.64 o
   5  -9   3     1499.68     1442.04     64.74 o
   6  -9   3        2.96       24.99      8.18 o
   7  -9   3     1448.90     1300.26    128.13 o
   8  -9   3      450.32      508.40     38.60 o
   9  -9   3       12.53       21.94      7.18 o
  10  -9   3       13.94       18.87      7.79 o
  11  -9   3      124.20       88.70     20.43 o
  12  -9   3       17.64       20.14      6.98 o
 -10  -8   3       16.70       33.50     14.37 o
  -9  -8   3        1.61      -14.53     14.40 o
  -8  -8   3       54.34      104.11     41.03 o
  -7  -8   3     1318.70     1457.33    202.75 o
  -6  -8   3      164.73      212.43     57.86 o
  -5  -8   3      131.04      168.09     34.79 o
  -4  -8   3      402.09      443.22     62.82 o
  -3  -8   3      305.21      327.63     47.92 o
  -2  -8   3        2.80        6.30      6.20 o
  -1  -8   3      571.47      529.46     58.39 o
   0  -8   3      730.02      632.97     59.18 o
   1  -8   3     3604.53     3145.03     89.20 o
   2  -8   3       74.41       52.38     23.07 o
   3  -8   3     1521.25     1316.78     93.15 o
   4  -8   3      525.73      527.07     59.64 o
   5  -8   3       64.40       91.99     16.06 o
   6  -8   3        3.60        5.41      5.45 o
   7  -8   3       33.47       49.10     10.21 o
   8  -8   3     1484.29     1349.45     30.46 o
   9  -8   3      642.42      547.08     55.24 o
  10  -8   3        6.84        3.91      4.62 o
  11  -8   3       42.38       62.84     20.30 o
  12  -8   3     1168.52     1318.49    122.64 o
 -11  -7   3       89.74       76.36     20.78 o
 -10  -7   3       28.22       27.61     11.97 o
  -9  -7   3       21.77       94.56     37.98 o
  -8  -7   3        7.73       36.32     18.61 o
  -7  -7   3      226.43      244.80     56.33 o
  -6  -7   3       88.19      186.69     39.12 o
  -5  -7   3        1.26        9.43     10.58 o
  -4  -7   3     1440.80     1464.73    132.66 o
  -3  -7   3     1213.85      900.79    169.81 o
  -2  -7   3     1223.19     1172.98     57.91 o
  -1  -7   3     1392.38     1255.60     64.70 o
   0  -7   3     1458.47     1259.84     83.86 o
   1  -7   3      107.63      120.02     26.00 o
   2  -7   3     2567.90     3451.42    113.67 o
   3  -7   3      204.81      111.76     49.57 o
   4  -7   3       90.86       63.79     15.68 o
   5  -7   3     2506.80     2252.33     84.22 o
   6  -7   3      238.01      247.19     20.64 o
   7  -7   3      320.99      279.16     42.56 o
   8  -7   3      113.57       86.34     23.62 o
   9  -7   3       33.24       40.41     15.29 o
  10  -7   3        9.25       11.26      8.01 o
  11  -7   3     1047.93     1197.65    113.54 o
  12  -7   3        2.43       16.94     19.37 o
  13  -7   3       82.51       83.05     19.50 o
 -11  -6   3       36.53       48.21     12.39 o
 -10  -6   3      331.97      344.51     46.51 o
  -9  -6   3      331.11      495.62     96.28 o
  -8  -6   3      185.32      227.85     47.02 o
  -7  -6   3      318.33      308.14     49.83 o
  -6  -6   3       90.89       90.35     26.63 o
  -5  -6   3      748.30      718.85     85.64 o
  -4  -6   3     1023.27      994.37     85.76 o
  -3  -6   3      585.41      665.08     99.91 o
  -2  -6   3     1161.32     1088.29     61.20 o
  -1  -6   3     1880.35     1541.64     87.71 o
   0  -6   3      520.35      392.50     73.53 o
   1  -6   3      551.42      442.65     39.84 o
   2  -6   3      547.17      609.15     84.68 o
   3  -6   3     1250.27     1604.67    109.59 o
   4  -6   3      477.99      395.45     31.30 o
   5  -6   3       42.25       51.70     17.14 o
   6  -6   3      621.88      577.38     31.63 o
   7  -6   3     1298.97     1246.56     49.73 o
   8  -6   3      695.88      708.22     74.16 o
   9  -6   3      548.66      498.13     55.68 o
  10  -6   3      140.76      154.56     27.91 o
  11  -6   3      103.16       84.08     25.42 o
  12  -6   3      546.79      564.06     81.56 o
  13  -6   3        2.58       42.75     16.05 o
 -12  -5   3        4.27       25.07      7.67 o
 -11  -5   3      136.47      145.35     19.65 o
 -10  -5   3        3.46       15.51     15.01 o
  -9  -5   3        3.09       22.62      8.33 o
  -8  -5   3       37.75       18.48     11.25 o
  -7  -5   3       19.40       38.87     22.94 o
  -6  -5   3       86.84       33.39     14.27 o
  -5  -5   3      367.00      433.02     67.92 o
  -4  -5   3     3771.39     3307.04    134.44 o
  -3  -5   3       45.59       22.62      4.65 o
  -2  -5   3     1812.94     1777.74    235.43 o
  -1  -5   3      445.07      470.77     54.56 o
   0  -5   3     1033.87      950.66     83.34 o
   1  -5   3      141.40       79.10     11.09 o
   2  -5   3     4001.97     4634.82    278.32 o
   3  -5   3     1190.56     1546.89    167.24 o
   4  -5   3      823.77      776.10     71.43 o
   5  -5   3      175.09      208.55     19.37 o
   6  -5   3      219.59      194.94     21.96 o
   7  -5   3     2339.85     2290.22     93.99 o
   8  -5   3      364.50      321.86     33.86 o
   9  -5   3        7.86        8.55      8.39 o
  10  -5   3      247.66      319.59     36.88 o
  11  -5   3     2268.13     2387.11    157.06 o
  12  -5   3       89.56      144.89     28.42 o
  13  -5   3      273.31      316.16     60.28 o
 -12  -4   3       23.63       50.73     18.56 o
 -11  -4   3      287.61      285.89     32.56 o
 -10  -4   3      139.89      180.17     22.36 o
  -9  -4   3      105.53       87.16     20.03 o
  -8  -4   3       10.38       31.18     12.30 o
  -7  -4   3       34.54       84.04     43.71 o
  -6  -4   3      303.16      369.30     66.14 o
  -5  -4   3     1505.11     1156.08     94.68 o
  -4  -4   3      284.24      318.08     49.19 o
  -3  -4   3     1206.90      765.53    122.08 o
  -2  -4   3       29.67       58.36     10.26 o
  -1  -4   3       13.19       10.54      4.73 o
   0  -4   3     2388.20     2127.42    683.94 o
   1  -4   3     3751.27     4219.62    169.17 o
   2  -4   3      777.94      658.88     49.08 o
   3  -4   3      909.51      914.60     64.08 o
   4  -4   3      682.20      634.86     41.50 o
   5  -4   3       20.83       50.72     10.01 o
   6  -4   3     2571.92     2257.53    117.49 o
   7  -4   3       31.44       16.30      9.97 o
   8  -4   3     2074.81     1942.39     90.44 o
   9  -4   3     1053.06     1180.50    100.61 o
  10  -4   3      110.00      176.20     32.43 o
  11  -4   3      251.72      208.74     49.06 o
  12  -4   3      213.78      339.36     50.59 o
  13  -4   3       17.34       42.18     26.12 o
 -13  -3   3      513.54      577.07     65.12 o
 -12  -3   3      134.98      144.71     37.34 o
 -11  -3   3        6.77        6.58      5.12 o
 -10  -3   3        4.96       25.28     15.10 o
  -9  -3   3      258.01      277.42     25.83 o
  -8  -3   3       63.76       66.90     11.70 o
  -7  -3   3       14.25       15.81      5.05 o
  -6  -3   3     1395.15     1159.65     69.79 o
  -5  -3   3      951.16      758.21     51.60 o
  -4  -3   3      891.50      650.84     83.34 o
  -3  -3   3     1941.90     1732.84    266.91 o
  -2  -3   3      225.50      121.22     22.10 o
  -1  -3   3        7.28       21.56      5.22 o
   0  -3   3      914.27     1179.66    102.46 o
   1  -3   3     1167.57     1636.78    141.52 o
   2  -3   3      727.07      771.61    124.95 o
   3  -3   3       84.55      114.79     31.60 o
   4  -3   3      522.26      402.09     39.02 o
   5  -3   3       11.48        3.14      2.92 o
   6  -3   3      265.13      153.47     39.70 o
   7  -3   3     1412.98     1512.15     80.92 o
   8  -3   3      131.34      141.08     22.49 o
   9  -3   3      198.62      264.04     57.35 o
  10  -3   3      992.13     1073.89    138.01 o
  11  -3   3      460.00      609.13    112.40 o
  12  -3   3       96.70      120.55     30.84 o
 -13  -2   3      133.32      153.37     34.34 o
 -12  -2   3       13.55       16.06     10.58 o
 -11  -2   3       44.42       51.97     28.90 o
 -10  -2   3        5.65        4.80      6.77 o
  -9  -2   3       45.58       50.74     10.24 o
  -8  -2   3      319.97      319.50     25.16 o
  -7  -2   3      468.86      436.66     27.73 o
  -6  -2   3     1937.25     1732.50     56.33 o
  -5  -2   3     2807.25     2298.24    178.38 o
  -4  -2   3     1380.82     1342.39    176.11 o
  -2  -2   3     5112.37     6179.78    114.56 o
  -1  -2   3     6492.49     8351.77    151.26 o
   0  -2   3     2095.30     2293.30    154.70 o
   1  -2   3     5932.27     7845.47    161.59 o
   2  -2   3     1369.89     1028.90     89.33 o
   3  -2   3     1822.46     1617.52    107.68 o
   4  -2   3      160.02      147.73     26.01 o
   5  -2   3        2.25       20.61     11.85 o
   6  -2   3     2560.83     2001.18     91.11 o
   7  -2   3       60.73       57.98     20.52 o
   8  -2   3        1.78       13.07      4.41 o
   9  -2   3     2528.18     2751.43    255.76 o
  10  -2   3     1910.30     2203.72    220.97 o
  11  -2   3       24.44       14.53     13.00 o
  12  -2   3      264.62      469.72    147.31 o
 -13  -1   3       18.92       29.71     13.00 o
 -12  -1   3      282.55      280.73     37.30 o
 -11  -1   3      352.18      368.32     47.16 o
 -10  -1   3      216.63      227.69     27.04 o
  -9  -1   3      258.89      252.68     19.72 o
  -8  -1   3        5.48       13.14      4.73 o
  -7  -1   3     1765.78     1551.28     58.30 o
  -6  -1   3      531.24      424.59     26.96 o
  -5  -1   3     1754.28     1626.91    100.75 o
  -4  -1   3      712.50      589.99     37.19 o
  -3  -1   3     2420.03     2713.71    180.19 o
  -1  -1   3     8026.81     9643.18    178.28 o
   0  -1   3     5840.81     6608.22    131.77 o
   2  -1   3      164.35      104.62     17.33 o
   3  -1   3       34.48       77.41     14.72 o
   4  -1   3     1267.92     1388.96     80.91 o
   5  -1   3     2652.37     2313.13    119.81 o
   6  -1   3      141.30      130.64     17.18 o
   7  -1   3      302.66      275.18     24.68 o
   8  -1   3      582.51      588.11     53.14 o
   9  -1   3        2.86       28.29     19.37 o
  10  -1   3     1133.69     1094.79    160.31 o
  11  -1   3      136.62      103.48     35.43 o
  12  -1   3       47.47       78.63     20.90 o
 -14   0   3       63.91       91.89     20.30 o
 -13   0   3      339.83      359.42     61.65 o
 -12   0   3      137.34      171.03     21.17 o
 -11   0   3       58.45       42.46     14.75 o
 -10   0   3      103.40       65.10     14.63 o
  -9   0   3      805.89      810.81     52.94 o
  -8   0   3        4.87       23.70     14.91 o
  -7   0   3      674.49      631.32     47.51 o
  -6   0   3      184.24      114.14     19.13 o
  -5   0   3       14.02        9.81      6.13 o
  -3   0   3      390.12      428.39     35.87 o
  -2   0   3      573.22      707.43     70.66 o
  -1   0   3       25.24       54.58     10.23 o
   0   0   3       24.22       91.24     24.34 o
   1   0   3      688.06      484.50     59.77 o
   2   0   3        6.92       17.59     13.00 o
   3   0   3      272.48      303.81     35.80 o
   5   0   3      248.83      241.77     25.17 o
   6   0   3      357.64      371.22     57.22 o
   7   0   3     1972.44     1398.72     77.61 o
   8   0   3       55.04       94.71     25.99 o
   9   0   3      205.35      242.06     29.67 o
  10   0   3      283.64      233.86     31.47 o
  11   0   3      373.55      529.87     76.72 o
  12   0   3      104.71      102.58     35.94 o
 -14   1   3      169.78      295.83    117.43 o
 -13   1   3       19.81       31.24     26.49 o
 -12   1   3      497.66      473.62     34.22 o
 -11   1   3      135.06      146.86     23.11 o
 -10   1   3     1397.55     1495.83     97.36 o
  -9   1   3        2.69       17.57     14.66 o
  -8   1   3      244.89      235.06     19.03 o
  -7   1   3     2486.12     1987.65    137.11 o
  -6   1   3      932.48     1051.77     51.18 o
  -4   1   3       94.28       83.32      9.36 o
  -3   1   3     3109.03     3676.85     55.78 o
  -2   1   3     5877.72     6476.28    140.18 o
  -1   1   3      385.32      374.53     45.11 o
   0   1   3     2657.94     3090.40    206.44 o
   1   1   3     1566.33     1432.10    108.19 o
   2   1   3     1068.01     1115.68    106.41 o
   3   1   3     1036.45      762.06     73.66 o
   4   1   3      825.38      822.20    107.04 o
   5   1   3      957.70      868.84    122.72 o
   6   1   3        5.13       20.39     20.33 o
   7   1   3        3.31       31.64      9.09 o
   8   1   3     1814.61     1761.65    110.65 o
   9   1   3       92.46       53.01     26.25 o
  10   1   3      128.25      113.58     28.67 o
  11   1   3        7.85       26.84     11.41 o
 -14   2   3       18.49       15.30      9.62 o
 -13   2   3       23.97       33.41     10.36 o
 -12   2   3        3.15       48.54     26.63 o
 -11   2   3      178.18      200.98     32.39 o
 -10   2   3       27.37       47.20     26.57 o
  -9   2   3      336.39      311.37     25.95 o
  -8   2   3     1302.74     1173.50     56.50 o
  -7   2   3      137.46       81.22     17.64 o
  -6   2   3     1537.71     1290.87     90.07 o
  -5   2   3      168.56      231.30     26.06 o
  -4   2   3      829.74      992.58     78.07 o
  -3   2   3     1243.22     1479.05    174.20 o
  -2   2   3      264.90      253.29     30.86 o
  -1   2   3       22.33       11.54     11.53 o
   0   2   3      358.73      299.81     36.65 o
   1   2   3      272.48      328.40     49.70 o
   2   2   3       60.69       92.26     22.56 o
   3   2   3     3617.54     3989.83    133.93 o
   4   2   3     1009.66      770.08    110.61 o
   5   2   3      311.19      380.39     44.47 o
   6   2   3      166.81      184.01     37.72 o
   7   2   3       19.60       10.45     14.97 o
   8   2   3       55.14       44.77     13.86 o
   9   2   3     1102.80      842.84     96.43 o
  10   2   3       46.76       53.78     30.71 o
  11   2   3        9.90        0.61      6.35 o
 -14   3   3       14.23       17.35     20.45 o
 -13   3   3       50.98       68.90     35.17 o
 -12   3   3        8.69       34.70     13.13 o
 -11   3   3      917.00      997.51    128.39 o
 -10   3   3     2183.22     2237.64     95.45 o
  -9   3   3       84.49       71.49     21.41 o
  -8   3   3       14.83       64.86     24.72 o
  -7   3   3     2498.40     2676.37    178.66 o
  -5   3   3     4004.34     5217.39    104.55 o
  -4   3   3     2187.78     3077.24    153.75 o
  -3   3   3     1096.94     1225.23    119.53 o
  -2   3   3     1842.80     2639.39    161.27 o
  -1   3   3     3444.45     3824.93    131.89 o
   0   3   3     1785.75     2597.87    171.02 o
   1   3   3      266.96      174.33     30.46 o
   3   3   3      356.88      365.34     37.65 o
   4   3   3     1553.37     1615.86    129.47 o
   5   3   3     1426.42     1280.84    149.23 o
   6   3   3        2.51       38.49     33.13 o
   7   3   3       24.46       18.99     14.02 o
   8   3   3      923.54      880.97     67.45 o
   9   3   3        4.62       13.30      9.24 o
  10   3   3       38.74       71.18     19.76 o
  11   3   3        1.69       34.79     19.24 o
 -14   4   3       17.89        7.39      8.16 o
 -13   4   3      492.02      515.34     44.22 o
 -12   4   3      170.42      122.59     37.59 o
 -11   4   3      511.45      542.49     83.98 o
 -10   4   3      454.97      531.14     75.82 o
  -9   4   3      696.25      771.23    125.90 o
  -8   4   3     1255.83     1175.96     74.68 o
  -7   4   3      866.91      945.31    136.23 o
  -6   4   3     6623.65     8126.85    241.49 o
  -5   4   3      151.39      224.54     40.52 o
  -4   4   3      630.65      822.08    124.76 o
  -3   4   3      831.91      969.65    136.74 o
  -2   4   3      605.83     1073.12    158.91 o
  -1   4   3     1855.19     2684.14    205.42 o
   0   4   3      232.56      307.63     44.47 o
   1   4   3       16.96       58.62     26.89 o
   2   4   3       30.88       31.89     23.96 o
   3   4   3     6082.65     7140.62    651.70 o
   4   4   3      402.13      386.39     29.80 o
   5   4   3      140.81      151.74     23.41 o
   6   4   3     1939.65     1804.67     83.34 o
   7   4   3      328.94      319.37     32.91 o
   8   4   3       12.69       35.37     13.96 o
   9   4   3       11.91       45.76     30.65 o
  10   4   3        0.98       56.85     14.48 o
 -14   5   3       81.79       73.40     24.09 o
 -13   5   3      704.36      782.19    144.00 o
 -12   5   3     1159.47     1057.06    158.40 o
 -11   5   3       82.77       57.35     24.98 o
 -10   5   3      170.82      167.07     38.36 o
  -9   5   3      342.36      318.33     52.12 o
  -8   5   3      555.56      504.64     38.74 o
  -7   5   3      123.25       92.52     23.83 o
  -6   5   3      994.89     1190.87    148.08 o
  -5   5   3     1674.17     2030.92    160.69 o
  -4   5   3      317.95      414.93     48.68 o
  -3   5   3     3853.09     4780.43    167.32 o
  -2   5   3      177.95      267.99     43.07 o
  -1   5   3       77.66       54.03     26.89 o
   0   5   3      937.05      962.00    101.69 o
   1   5   3      503.61      625.63     70.59 o
   2   5   3     3326.24     3248.32    261.43 o
   3   5   3     1112.24     1100.90     63.06 o
   4   5   3       30.49       70.52     23.07 o
   5   5   3     2836.18     2676.81    103.54 o
   6   5   3       33.67       70.02     21.60 o
   7   5   3     1165.76     1020.82     52.25 o
   8   5   3        3.91        7.39     15.67 o
   9   5   3      145.82      144.76     45.49 o
 -14   6   3      179.14      158.53     55.18 o
 -13   6   3      531.12      478.77     46.26 o
 -12   6   3      782.81      617.29    108.06 o
 -11   6   3       51.77       48.68     19.88 o
 -10   6   3      231.68      194.85     42.05 o
  -9   6   3      882.99      936.77    138.39 o
  -8   6   3      968.92     1077.96     88.31 o
  -7   6   3     1236.06     1669.26    179.68 o
  -6   6   3     1110.74     1291.03     74.29 o
  -5   6   3       29.51       51.36     28.80 o
  -4   6   3     1828.91     2490.95    230.91 o
  -3   6   3      182.16      257.54     40.27 o
  -2   6   3       78.44      146.04     27.02 o
  -1   6   3      368.67      275.26     45.37 o
   0   6   3      635.92      714.99     78.66 o
   1   6   3     2571.64     2836.45    371.92 o
   2   6   3        8.40       36.76     20.64 o
   3   6   3      203.71      206.18     56.71 o
   4   6   3       42.97       76.02     21.73 o
   5   6   3       21.46       38.36     14.93 o
   6   6   3      134.08       89.61     25.46 o
   7   6   3       46.07       55.33     15.63 o
   8   6   3       13.52       11.60     11.21 o
   9   6   3       39.71       59.00     27.02 o
 -14   7   3        2.78        8.67     13.13 o
 -13   7   3      968.66      926.44    110.36 o
 -12   7   3      101.12      131.26     33.64 o
 -11   7   3      515.51      475.84     77.61 o
 -10   7   3      374.32      402.44     51.10 o
  -9   7   3      450.44      554.72     80.28 o
  -8   7   3      785.15      775.18    134.44 o
  -7   7   3      539.84      780.66     86.66 o
  -6   7   3        8.70       31.48     22.17 o
  -5   7   3      470.79      619.07     69.45 o
  -4   7   3      540.30      643.41     76.59 o
  -3   7   3       24.85       54.41     24.98 o
  -2   7   3     1604.66     2150.19    144.76 o
  -1   7   3       63.10       74.80     24.47 o
   0   7   3      136.34      132.29     22.15 o
   1   7   3     1823.79     1597.88    197.90 o
   2   7   3     1712.17     1557.80     85.84 o
   3   7   3       52.23       54.06     18.07 o
   4   7   3        4.41       -1.95      5.56 o
   5   7   3       10.27       30.48     12.81 o
   6   7   3       22.17       35.55     28.74 o
   7   7   3        9.36       17.84     16.82 o
   8   7   3       43.35       77.61     27.14 o
 -13   8   3        1.02       57.98     28.93 o
 -12   8   3      250.78      210.27     50.34 o
 -11   8   3        2.94       40.65     22.30 o
 -10   8   3      352.40      325.08     68.43 o
  -9   8   3      293.52      349.42     69.45 o
  -8   8   3      220.03      186.44     45.49 o
  -7   8   3      911.79     1247.83    138.52 o
  -6   8   3      416.95      330.18     58.36 o
  -5   8   3      739.70      974.23    142.22 o
  -4   8   3      107.92      100.42     29.18 o
  -3   8   3     1194.70     1456.32    204.40 o
  -2   8   3      152.17      147.06     31.99 o
  -1   8   3     1313.45     1305.82     72.85 o
   0   8   3      736.17      701.17     60.37 o
   1   8   3      424.14      420.84     40.99 o
   2   8   3      920.87      857.59     84.15 o
   3   8   3      198.06      149.62     22.56 o
   4   8   3      370.07      333.50     38.03 o
   5   8   3       19.35       22.41     10.83 o
   6   8   3      392.25      360.00     54.16 o
   7   8   3       27.46       67.79     19.12 o
 -13   9   3      153.67      111.50     33.39 o
 -12   9   3      269.80      226.07     45.62 o
 -11   9   3     1294.31     1236.24    156.49 o
 -10   9   3     1145.45     1236.36    184.14 o
  -9   9   3        9.36        4.97      7.90 o
  -8   9   3      274.66      226.32     52.25 o
  -7   9   3      196.84      143.62     41.67 o
  -6   9   3      215.65      501.96     92.13 o
  -5   9   3     1239.46     1440.77    223.65 o
  -4   9   3       25.69      113.80     41.67 o
  -3   9   3      686.10      721.02    116.60 o
  -2   9   3       44.34       92.36     26.41 o
  -1   9   3      602.25      512.03     57.21 o
   0   9   3       23.53       32.63     22.75 o
   1   9   3      286.83      331.73     37.49 o
   2   9   3      116.43      161.57     34.34 o
   3   9   3      401.50      352.30     35.17 o
   4   9   3       54.81       43.79     20.52 o
   5   9   3      673.03      642.39     87.55 o
   6   9   3      116.64      222.24     50.97 o
 -12  10   3      206.99      163.88     46.77 o
 -11  10   3      192.84      151.39     28.80 o
 -10  10   3      100.44      129.73     46.00 o
  -9  10   3      776.48      901.60     62.19 o
  -8  10   3       65.31       70.09     30.20 o
  -7  10   3        4.96       18.99     19.50 o
  -6  10   3      324.49      265.19     66.78 o
  -5  10   3      906.48      863.87    119.28 o
  -4  10   3        9.44       24.60     12.81 o
  -3  10   3      869.23      982.45    120.68 o
  -2  10   3      137.75       95.74     32.50 o
  -1  10   3      492.73      426.37     46.70 o
   0  10   3     1651.21     1449.09     99.57 o
   1  10   3      611.76      628.02     56.63 o
   2  10   3      179.19      226.15     31.67 o
   3  10   3      185.68      144.93     31.73 o
   4  10   3        3.19       41.34     12.06 o
   5  10   3       18.81       72.13     24.59 o
 -12  11   3       73.94       57.47     28.16 o
 -11  11   3        2.73       -3.19     12.36 o
 -10  11   3      265.24      190.26     34.66 o
  -9  11   3       82.09       81.81     36.57 o
  -8  11   3      244.84      314.38     68.05 o
  -7  11   3       96.98      101.56     32.37 o
  -6  11   3     1671.50     1735.27    158.78 o
  -5  11   3      604.51      603.15     64.64 o
  -4  11   3     1189.73     1333.59     83.66 o
  -3  11   3      317.81      305.51     39.18 o
  -2  11   3      114.57      103.78     23.07 o
  -1  11   3      923.77      875.79     80.12 o
   0  11   3       31.74       26.69     10.41 o
   1  11   3      414.92      348.27     36.03 o
   2  11   3      398.06      287.64     48.73 o
   3  11   3        0.22       33.08     13.53 o
   4  11   3       77.84       79.26     41.54 o
 -11  12   3      365.34      330.82     74.29 o
 -10  12   3       51.16       17.97     23.70 o
  -9  12   3      278.21      312.98     48.81 o
  -8  12   3        2.59       43.96     24.59 o
  -7  12   3      280.94      253.34     63.59 o
  -6  12   3      149.19      159.88     80.47 o
  -5  12   3       11.06       48.69     16.34 o
  -4  12   3      130.37       74.02     37.59 o
  -3  12   3      350.09      345.30     39.81 o
  -2  12   3      191.00      151.31     26.56 o
  -1  12   3      109.43       73.47     25.04 o
   0  12   3      373.97      308.84     65.39 o
   1  12   3      193.08      142.17     29.10 o
   2  12   3        0.27       13.79     33.90 o
  -9  13   3       14.60        3.44     18.48 o
  -8  13   3       66.51       71.11     22.05 o
  -7  13   3        7.41       45.24     27.65 o
  -6  13   3        1.79        9.05     16.06 o
  -5  13   3      940.66      773.21    164.45 o
  -4  13   3      520.94      392.41     70.41 o
  -3  13   3        1.24       12.84     12.49 o
  -2  13   3      125.52       88.95     32.81 o
  -1  13   3      442.84      440.25     70.47 o
   0  13   3       33.05       33.66     12.33 o
  -6  14   3      738.46      635.39    116.47 o
  -5  14   3      392.50      406.64     85.13 o
  -4  14   3       28.10       87.55     29.44 o
  -3  14   3       84.08       66.07     19.37 o
   3 -16   4       30.77       15.55     16.06 o
  -2 -15   4        7.84       13.64      8.79 o
  -1 -15   4       94.81       61.53     16.57 o
   0 -15   4      673.28      605.69    132.02 o
   1 -15   4        7.44       10.70      8.92 o
   2 -15   4       86.56       79.90     24.21 o
   3 -15   4       46.46       40.65     24.59 o
   4 -15   4      172.59      133.04     35.68 o
   5 -15   4      235.81      169.61     41.54 o
   6 -15   4        6.79       11.34     11.60 o
   7 -15   4       33.76       27.41      9.47 o
  -4 -14   4      202.43      251.43     56.07 o
  -3 -14   4      150.28      135.46     40.01 o
  -2 -14   4      208.22      157.10     33.18 o
  -1 -14   4      389.92      296.29     43.33 o
   0 -14   4       81.29      109.47     27.91 o
   1 -14   4      310.75      250.41     51.99 o
   2 -14   4        4.69       12.87      9.18 o
   3 -14   4       39.01       29.82     12.11 o
   4 -14   4       86.90       88.82     32.88 o
   5 -14   4       73.27       74.68     31.60 o
   6 -14   4      217.78      116.73     30.84 o
   7 -14   4      186.64      226.72     29.18 o
   8 -14   4      290.66      275.49     38.16 o
   9 -14   4       79.16       85.52     21.82 o
  -5 -13   4      304.74      345.98     55.56 o
  -4 -13   4      533.44      578.68     69.58 o
  -3 -13   4      242.76      247.99     56.33 o
  -2 -13   4      423.08      331.54     43.57 o
  -1 -13   4      192.73      185.61     33.03 o
   0 -13   4        2.73       16.44     11.60 o
   1 -13   4      418.63      398.61     49.95 o
   2 -13   4     2632.21     2655.60    182.61 o
   3 -13   4      516.00      491.51     53.78 o
   4 -13   4      593.02      624.17     62.95 o
   5 -13   4     1741.38     1613.57    194.72 o
   6 -13   4      376.15      362.48     46.03 o
   7 -13   4      142.26       98.47     21.05 o
   8 -13   4       12.18       16.46     18.99 o
   9 -13   4      127.93      122.62     27.47 o
  10 -13   4      300.65      212.15     39.25 o
  -7 -12   4      122.36      161.46     41.29 o
  -6 -12   4       27.80       68.05     17.46 o
  -5 -12   4      513.74      695.02     67.67 o
  -4 -12   4       15.75        9.81     11.85 o
  -3 -12   4       53.53       90.73     24.21 o
  -2 -12   4      351.52      334.93     42.21 o
  -1 -12   4      499.58      446.87     53.59 o
   0 -12   4       21.17       15.55     13.25 o
   1 -12   4        6.16       30.46     17.97 o
   2 -12   4     1914.32     2017.41     99.78 o
   3 -12   4      467.31      417.98     49.95 o
   4 -12   4      685.96      660.49     87.42 o
   5 -12   4       21.09       17.71     11.34 o
   6 -12   4      105.51      138.01     21.84 o
   7 -12   4     1164.76     1074.26     51.81 o
   8 -12   4      638.97      579.04     65.08 o
   9 -12   4     1115.79     1130.79    101.65 o
  10 -12   4      600.98      470.80     52.04 o
  -8 -11   4      168.19      195.99     43.71 o
  -7 -11   4       19.24       35.17     23.70 o
  -6 -11   4     2099.56     2765.06    432.51 o
  -5 -11   4      221.16      282.14     47.28 o
  -4 -11   4       27.14       52.76     23.32 o
  -3 -11   4        4.81       47.53     25.23 o
  -2 -11   4      120.60      116.58     26.43 o
  -1 -11   4       48.76       36.87     12.69 o
   0 -11   4       76.75       63.46     20.39 o
   1 -11   4      135.51      146.68     45.49 o
   2 -11   4      571.95      555.61     82.96 o
   3 -11   4      558.54      502.98     50.21 o
   4 -11   4       51.45       28.29     17.46 o
   5 -11   4      500.77      458.30     45.44 o
   6 -11   4      553.05      579.51     58.46 o
   7 -11   4      137.32      110.01     14.11 o
   8 -11   4      585.07      684.54     60.85 o
   9 -11   4      395.85      335.76     50.08 o
  10 -11   4      155.72      162.37     54.41 o
  11 -11   4       21.90       72.89     29.69 o
  -9 -10   4       69.24       82.51     21.40 o
  -8 -10   4       13.95       45.49     22.56 o
  -7 -10   4      916.67     1165.89    125.78 o
  -6 -10   4        2.71      110.61     28.42 o
  -5 -10   4      180.15      208.61     37.47 o
  -4 -10   4       53.95       96.72     31.86 o
  -3 -10   4      137.36      155.47     38.23 o
  -2 -10   4      722.98      819.94     79.92 o
  -1 -10   4      110.44      125.34     40.97 o
   0 -10   4      110.10       62.57     20.13 o
   1 -10   4     1235.64     1281.09    117.75 o
   2 -10   4     1983.59     1966.43    247.99 o
   3 -10   4       25.01       48.93     25.61 o
   4 -10   4     2616.10     2610.49    223.39 o
   5 -10   4      194.10      191.96     24.87 o
   6 -10   4       44.60       16.55     10.32 o
   7 -10   4      753.48      735.31     67.71 o
   8 -10   4       11.33       12.80      7.17 o
   9 -10   4     1070.52     1013.71    123.00 o
  10 -10   4      444.47      398.61     56.33 o
  11 -10   4       69.53       34.79     16.57 o
  -9  -9   4       59.00       61.96     15.42 o
  -8  -9   4       34.95       83.47     35.30 o
  -7  -9   4     1178.39     1476.07    229.51 o
  -6  -9   4      351.41      344.84     63.72 o
  -5  -9   4      208.80      249.52     50.46 o
  -4  -9   4      152.67      170.00     33.26 o
  -3  -9   4     1903.05     1977.14    122.21 o
  -2  -9   4      517.77      420.11     45.37 o
  -1  -9   4       27.78       73.82     20.90 o
   0  -9   4      160.98      185.29     36.32 o
   1  -9   4     2125.71     2051.94    171.02 o
   2  -9   4      370.27      422.44     50.46 o
   3  -9   4     2918.50     3752.42    184.01 o
   4  -9   4      495.69      485.57     56.55 o
   5  -9   4      718.51      662.21     46.76 o
   6  -9   4     2792.44     2703.94    115.98 o
   7  -9   4       72.71       64.95     16.29 o
   8  -9   4     3981.03     3805.84     81.83 o
   9  -9   4      487.68      414.88     49.34 o
  10  -9   4       42.20       30.67     10.22 o
  11  -9   4      271.02      226.87     44.79 o
  12  -9   4      227.98      267.25     78.24 o
 -10  -8   4      109.32      143.50     31.26 o
  -9  -8   4      638.70      748.58     79.69 o
  -8  -8   4      831.64      994.01     79.48 o
  -7  -8   4      642.04      786.01    109.34 o
  -6  -8   4       73.74       34.02     24.21 o
  -5  -8   4        2.66       18.22     13.38 o
  -4  -8   4       27.61       39.88     21.73 o
  -3  -8   4       27.81       38.74     20.01 o
  -2  -8   4      576.79      569.88     45.49 o
  -1  -8   4      540.37      601.74     62.36 o
   0  -8   4       65.34       78.12     29.05 o
   1  -8   4     2168.71     1922.95    111.94 o
   3  -8   4       73.27       57.45     33.45 o
   4  -8   4     4133.19     3663.98    177.64 o
   5  -8   4      523.33      501.90     69.58 o
   6  -8   4       64.43       58.43     11.34 o
   7  -8   4     1324.81     1319.88     47.96 o
   8  -8   4       24.33       31.18     18.15 o
   9  -8   4      568.36      431.79     50.39 o
  10  -8   4      449.18      382.71    106.34 o
  11  -8   4       62.47       42.09     17.20 o
  12  -8   4      432.06      394.10    116.09 o
 -11  -7   4      180.40      272.11     52.95 o
 -10  -7   4        7.58       18.17     15.87 o
  -9  -7   4       41.49       51.76     63.21 o
  -8  -7   4      609.94      769.97    113.54 o
  -7  -7   4      347.62      276.15     57.98 o
  -6  -7   4       39.29       55.82     25.10 o
  -5  -7   4       12.05       70.22     31.86 o
  -4  -7   4      252.36      247.99     33.26 o
  -3  -7   4      371.33      337.32     48.93 o
  -2  -7   4      321.72      294.50     43.20 o
  -1  -7   4     1545.78     1581.33    104.75 o
   0  -7   4     1902.41     1792.36    117.24 o
   3  -7   4     1255.07     1197.02    176.11 o
   4  -7   4      352.48      320.68     24.79 o
   5  -7   4       96.91      104.46     17.13 o
   6  -7   4     1067.42     1044.91     59.15 o
   7  -7   4        0.26       26.38      7.80 o
   8  -7   4     1314.15     1179.63     63.01 o
   9  -7   4      308.51      319.30     34.18 o
  10  -7   4       58.66       45.66     12.16 o
  11  -7   4      796.88      866.55     79.39 o
  12  -7   4      180.91      185.73     35.81 o
 -12  -6   4        4.52       30.01     13.12 o
 -11  -6   4        1.32       19.87     21.72 o
 -10  -6   4      167.61      245.46     40.74 o
  -9  -6   4      175.89      163.58     27.59 o
  -8  -6   4     1211.25     1087.46     89.36 o
  -7  -6   4      145.48      196.94     25.23 o
  -6  -6   4       31.32       51.66     35.11 o
  -5  -6   4      453.49      452.77     87.42 o
  -4  -6   4     4680.59     3783.13    111.25 o
  -3  -6   4      892.18      901.72    108.83 o
  -2  -6   4        4.29       21.92      9.30 o
   0  -6   4     1878.97     1897.70     94.83 o
   1  -6   4     4011.76     5082.70    116.73 o
   2  -6   4     2604.57     3073.41    144.04 o
   3  -6   4     1793.20     1385.75    111.57 o
   4  -6   4     2760.16     2272.11     86.66 o
   5  -6   4     3321.21     2919.79     69.94 o
   6  -6   4      935.57      835.17     76.46 o
   7  -6   4     2787.04     2506.39     87.14 o
   8  -6   4     1090.74     1004.21    105.81 o
   9  -6   4       58.83       77.92     22.89 o
  10  -6   4      169.65      185.10     28.75 o
  11  -6   4      264.70      348.31     82.70 o
  12  -6   4      160.30      189.49     41.03 o
 -12  -5   4      562.28      526.41     45.86 o
 -11  -5   4       28.64       29.91     17.29 o
 -10  -5   4        2.27        8.54     11.50 o
  -9  -5   4      873.77      884.87     74.16 o
  -8  -5   4     1210.04     1260.43     70.88 o
  -7  -5   4        1.17       12.02      8.73 o
  -6  -5   4      313.52      293.25     27.84 o
  -5  -5   4      825.06      587.30     37.98 o
  -4  -5   4      959.67      704.81     65.04 o
  -3  -5   4      342.62      718.86    123.87 o
  -2  -5   4      170.88      187.07     36.57 o
  -1  -5   4     1033.06     1042.54    116.86 o
   0  -5   4    10449.86    12967.04    230.02 o
   1  -5   4     2791.40     2955.18    137.26 o
   2  -5   4     3587.60     4487.56     72.93 o
   3  -5   4      878.05     1030.42    138.20 o
   4  -5   4      758.59     1829.15     85.49 o
   5  -5   4     1730.34     1973.85     89.24 o
   6  -5   4      680.09      607.54     44.35 o
   7  -5   4      515.74      487.14     38.49 o
   8  -5   4       29.08       18.92      8.72 o
   9  -5   4       82.55       93.35     22.47 o
  10  -5   4        0.63       -0.51     10.45 o
  11  -5   4      771.59      882.48     95.19 o
  12  -5   4      481.53      525.79     70.34 o
 -13  -4   4      862.37      929.14    146.25 o
 -12  -4   4       27.38       45.07     11.70 o
 -11  -4   4      261.30      240.35     35.32 o
 -10  -4   4      448.98      415.24     42.03 o
  -9  -4   4        2.70        5.69      6.90 o
  -8  -4   4        3.84       -3.02      5.15 o
  -7  -4   4      284.19      266.05     29.08 o
  -6  -4   4      393.15      359.31     43.97 o
  -5  -4   4        6.70        6.29      5.65 o
  -4  -4   4     4585.18     3827.06     65.77 o
  -3  -4   4     2138.98     1785.53     94.21 o
  -2  -4   4      327.07      351.59     52.25 o
  -1  -4   4    11926.39    15168.97    270.16 o
   0  -4   4     1066.15     1340.86    116.73 o
   1  -4   4     4142.06     4994.77    106.53 o
   2  -4   4      836.56      554.34     71.24 o
   3  -4   4      245.18      275.10     39.13 o
   4  -4   4      889.59      943.30     42.25 o
   5  -4   4      106.57      144.95     30.56 o
   6  -4   4     1404.86     1244.14     63.72 o
   7  -4   4     1012.05      910.96     50.33 o
   8  -4   4       24.43       32.75     15.80 o
   9  -4   4      244.09      240.72     48.17 o
  10  -4   4     1922.16     2406.21    225.56 o
  11  -4   4      417.62      544.91     59.13 o
  12  -4   4       14.48       73.66     30.33 o
 -13  -3   4       24.58       65.27     15.93 o
 -12  -3   4       70.17       85.81     26.92 o
 -11  -3   4       86.97       84.84     14.73 o
 -10  -3   4      521.43      447.38     56.72 o
  -9  -3   4      353.79      407.74     31.57 o
  -8  -3   4      131.83      157.17     16.11 o
  -7  -3   4      400.40      480.12     32.46 o
  -6  -3   4      705.71      617.96     41.45 o
  -4  -3   4     1064.27      912.84     81.93 o
  -3  -3   4      624.59      566.95    158.78 o
  -2  -3   4     3480.82     3749.23     85.00 o
  -1  -3   4     7215.49     8740.44    163.88 o
   0  -3   4      213.74      242.00     39.89 o
   1  -3   4      679.83      584.28    145.66 o
   2  -3   4     5870.18     5585.43    143.11 o
   3  -3   4     1597.84     1262.87    113.42 o
   4  -3   4     1674.83     1438.47    381.03 o
   5  -3   4      343.48      289.74     43.05 o
   6  -3   4     3891.58     3813.85    134.44 o
   7  -3   4      555.63      537.29     47.02 o
   8  -3   4       59.91      100.29     32.62 o
   9  -3   4     1558.54     1735.65    147.19 o
  10  -3   4        8.57       18.10     14.91 o
  11  -3   4      398.74      550.13     64.61 o
  12  -3   4      214.50      242.00     51.23 o
 -13  -2   4      194.16      205.31     39.40 o
 -12  -2   4       33.13       40.42     12.94 o
 -11  -2   4       54.27       43.33      9.64 o
 -10  -2   4      309.94      250.61     27.56 o
  -9  -2   4      470.61      430.08     28.85 o
  -8  -2   4       21.10       31.56      8.85 o
  -7  -2   4      454.07      452.91     34.13 o
  -6  -2   4     1742.92     1565.14     61.28 o
  -5  -2   4       30.41       72.07     10.59 o
  -4  -2   4       20.76       20.69     11.41 o
  -3  -2   4     2216.56     2620.17    171.14 o
  -1  -2   4    23133.04    28762.74    452.26 o
   0  -2   4     1748.94     2059.21    136.74 o
   1  -2   4     5914.92     7046.21    146.29 o
   2  -2   4     1748.20     1375.90    339.61 o
   3  -2   4      269.91      260.35     48.68 o
   4  -2   4       38.41       84.34     15.78 o
   5  -2   4      104.39       71.92     24.28 o
   6  -2   4      120.30      124.82     19.97 o
   7  -2   4      167.82      140.30     36.83 o
   8  -2   4      762.03      838.39     85.51 o
   9  -2   4       10.26        4.97     15.42 o
  10  -2   4     2931.47     3043.38    162.99 o
  11  -2   4      248.12      377.20     53.78 o
  12  -2   4       10.04       80.67     17.33 o
 -14  -1   4      114.12      167.28     30.43 o
 -13  -1   4       53.34       41.40     26.13 o
 -12  -1   4       29.91       40.19      9.65 o
 -11  -1   4       28.10       25.86      6.22 o
 -10  -1   4        3.86       11.16      9.01 o
  -9  -1   4        9.41       18.54     19.90 o
  -8  -1   4      131.36      145.80     20.74 o
  -7  -1   4      893.64      811.51     50.08 o
  -6  -1   4      476.13      349.03     28.22 o
  -4  -1   4      276.74      216.03     22.86 o
  -3  -1   4      301.36      222.36     23.49 o
  -2  -1   4    37164.25    43502.55    666.75 o
  -1  -1   4      201.28      223.47     35.16 o
   0  -1   4     4137.31     3707.18     76.72 o
   1  -1   4      540.05      487.05     79.39 o
   2  -1   4       39.38       32.24     16.57 o
   3  -1   4     3590.10     3475.25    854.44 o
   4  -1   4      877.13     1003.88     77.35 o
   5  -1   4      308.02      272.11     34.47 o
   6  -1   4     1138.21     1133.14    105.90 o
   7  -1   4      746.94      625.45     92.39 o
   8  -1   4      777.34      806.40     87.93 o
   9  -1   4     2209.80     2369.25    240.47 o
  10  -1   4      411.35      365.48     38.36 o
  11  -1   4       47.31       67.29     23.32 o
  12  -1   4       87.95      131.13     37.21 o
 -14   0   4      133.05      223.65     37.79 o
 -13   0   4       30.67       39.99     11.66 o
 -12   0   4       46.79       35.19     14.35 o
 -11   0   4      545.62      689.14     64.02 o
 -10   0   4      495.73      532.09     40.57 o
  -9   0   4      226.01      222.73     20.53 o
  -8   0   4        2.15       10.78      7.17 o
  -7   0   4     1098.39      881.99     40.34 o
  -6   0   4     4043.35     4174.48    169.61 o
  -5   0   4        4.44        2.56      6.06 o
  -4   0   4      308.50      223.10     24.66 o
  -3   0   4      549.43      474.27     46.19 o
  -2   0   4      733.02      891.67     57.22 o
  -1   0   4       47.16       25.37      7.87 o
   0   0   4     6607.49     7405.06    137.63 o
   1   0   4     2764.59     2271.06    123.99 o
   2   0   4      112.88      104.50     21.66 o
   3   0   4     4870.51     4967.76    149.10 o
   4   0   4      829.03      625.89     53.18 o
   5   0   4     1109.54      904.91     77.10 o
   6   0   4      807.06      841.32    107.04 o
   7   0   4       14.45       23.20      9.43 o
   8   0   4      205.99      221.06     34.06 o
   9   0   4      990.27      848.33     83.34 o
  10   0   4      905.14     1071.59    133.04 o
  11   0   4       14.15       39.89     23.70 o
 -14   1   4       93.46       91.34     21.66 o
 -13   1   4       50.65       51.94     14.34 o
 -12   1   4      319.01      327.96     29.87 o
 -11   1   4      628.27      679.49     54.36 o
 -10   1   4      148.13      157.80     14.59 o
  -9   1   4      139.66       86.72     26.38 o
  -8   1   4      569.66      455.65     24.84 o
  -7   1   4     1547.00     1384.57     85.42 o
  -6   1   4      493.07      382.75     30.47 o
  -5   1   4      164.88      102.09     16.16 o
  -4   1   4     1072.69     1101.50     57.92 o
  -3   1   4    11779.65    13401.50    280.10 o
  -2   1   4      744.07      834.04     55.24 o
  -1   1   4     3943.68     4298.79     86.85 o
   0   1   4      658.72      522.48     88.95 o
   1   1   4     2144.57     1686.59    120.17 o
   2   1   4      356.02      359.11     61.55 o
   3   1   4       54.29       89.37     17.01 o
   4   1   4        1.47       23.58     16.95 o
   5   1   4      519.49      652.59     70.09 o
   6   1   4      580.99      513.39     36.53 o
   7   1   4      778.99      738.30     56.82 o
   8   1   4     2653.42     2697.78    186.82 o
   9   1   4     1908.77     1773.33    117.34 o
  10   1   4       12.04       26.26     20.45 o
  11   1   4      353.61      442.83     63.72 o
 -14   2   4       38.49       38.87     21.41 o
 -13   2   4       82.81       81.30     32.11 o
 -12   2   4      436.64      459.14    124.12 o
 -11   2   4      638.01      819.40    107.43 o
 -10   2   4      596.99      679.73     53.90 o
  -9   2   4      218.94      259.58     31.48 o
  -8   2   4       34.16       31.41     10.16 o
  -7   2   4     2230.46     2059.52     96.94 o
  -6   2   4     1035.74     1229.64     67.24 o
  -5   2   4      876.05     1118.69     93.80 o
  -4   2   4     2921.91     3281.52    229.18 o
  -3   2   4       19.30       55.13     11.70 o
  -2   2   4        5.39       20.12     18.48 o
  -1   2   4      315.04      479.98     50.96 o
   0   2   4     3829.94     4234.98     77.29 o
   1   2   4     1167.56     1122.57    145.53 o
   3   2   4       45.38       55.94     23.96 o
   4   2   4     3289.49     3631.61    131.38 o
   5   2   4     4084.22     3515.78    214.47 o
   6   2   4       17.53       63.08     30.71 o
   7   2   4     1703.81     1356.08     79.76 o
   8   2   4     1851.05     1620.88    175.03 o
   9   2   4        4.23       10.45     12.62 o
  10   2   4      264.14      301.13     60.02 o
 -14   3   4      160.24      144.76     41.16 o
 -13   3   4      137.91      132.02     34.41 o
 -12   3   4      113.33      139.80     38.74 o
 -11   3   4       87.98       86.53     33.13 o
 -10   3   4       70.66      104.11     39.76 o
  -9   3   4        4.19       31.86     12.62 o
  -8   3   4     1694.66     1692.15    157.95 o
  -7   3   4       47.38       59.99     15.45 o
  -6   3   4     2848.95     3700.25    126.03 o
  -5   3   4       22.05        1.66      9.43 o
  -4   3   4      414.54      560.49     53.89 o
  -3   3   4     6032.64     6927.06    115.85 o
  -2   3   4      755.83      967.65    104.08 o
  -1   3   4     2574.12     3252.45    211.60 o
   0   3   4       22.66       27.14     20.13 o
   1   3   4      815.60      767.79     80.41 o
   2   3   4      230.52      262.69     35.43 o
   3   3   4     2763.33     3159.43    165.03 o
   4   3   4      736.55      630.42     90.48 o
   5   3   4      258.29      349.17     42.56 o
   6   3   4     1436.12     1422.16    102.20 o
   7   3   4     1422.63     1369.02    176.75 o
   8   3   4     1569.18     1466.78    105.93 o
   9   3   4      379.31      305.55     30.82 o
  10   3   4       78.23      141.58     48.17 o
 -14   4   4        1.56       24.72     17.71 o
 -13   4   4        9.25       45.24     20.39 o
 -12   4   4      107.64      126.41     34.53 o
 -11   4   4       11.27       26.00     21.03 o
 -10   4   4        5.10       69.07     27.91 o
  -9   4   4       27.75       39.63     22.81 o
  -8   4   4       98.68       84.36     21.66 o
  -7   4   4      659.32      580.97    101.69 o
  -6   4   4     1014.06     1362.78    154.96 o
  -5   4   4     2285.27     2875.17    766.01 o
  -4   4   4     2666.83     3194.26    124.50 o
  -3   4   4       42.07      193.95     47.92 o
  -2   4   4     2641.56     3284.10    226.32 o
  -1   4   4      194.19      159.55     30.46 o
   0   4   4      452.93      442.96     69.96 o
   1   4   4      226.42      227.09     35.68 o
   2   4   4     1640.95     1426.18    168.47 o
   3   4   4      458.03      467.97     35.54 o
   4   4   4       22.56       73.88     33.77 o
   5   4   4     1014.35     1007.67     50.58 o
   6   4   4      437.54      374.72     30.78 o
   7   4   4     2876.50     2783.98     63.81 o
   8   4   4      497.70      416.61     91.24 o
   9   4   4      173.80      187.58     33.83 o
 -14   5   4        3.72       19.24     20.90 o
 -13   5   4        7.92       30.46     16.57 o
 -12   5   4     1073.39     1039.48    123.74 o
 -11   5   4      627.13      767.28    113.54 o
 -10   5   4       21.88       15.29     13.64 o
  -9   5   4       28.06       59.77     32.50 o
  -8   5   4     2577.32     2931.87    164.77 o
  -7   5   4      891.71     1183.73    134.95 o
  -6   5   4      865.61     1104.34    138.90 o
  -5   5   4      325.52      459.02     64.23 o
  -4   5   4       20.99       -2.80     17.08 o
  -3   5   4        5.20       53.14     29.31 o
  -2   5   4     1146.37     2024.93    207.97 o
  -1   5   4     1510.94     1643.90    179.55 o
   0   5   4      338.61      371.60     61.04 o
   1   5   4     2108.06     2351.91    293.74 o
   2   5   4      323.30      337.48     43.20 o
   3   5   4     6091.40     7374.44   1043.30 o
   4   5   4     2759.27     2747.37    118.63 o
   5   5   4      177.46      169.31     25.67 o
   6   5   4     1251.92     1064.15    129.98 o
   7   5   4      215.25      161.62     31.72 o
   8   5   4      455.65      629.91    187.58 o
   9   5   4       89.95       53.99     60.02 o
 -14   6   4        5.47       -0.25     12.36 o
 -13   6   4     1187.61     1237.38    174.46 o
 -12   6   4       74.56      128.45     35.04 o
 -11   6   4       26.62       -4.21     14.78 o
 -10   6   4      249.05      208.74     52.89 o
  -9   6   4      656.93      989.14    105.52 o
  -8   6   4     1361.89     1922.21    184.27 o
  -7   6   4      212.33      220.33     45.62 o
  -6   6   4      630.60      923.26    130.24 o
  -5   6   4     2318.83     3356.61    278.44 o
  -4   6   4     2257.42     3185.08    266.34 o
  -3   6   4        2.54       17.20     15.04 o
  -2   6   4      342.50      445.25     74.42 o
  -1   6   4        7.01       10.96     12.11 o
   0   6   4     1982.51     1893.29    110.23 o
   1   6   4       39.73       44.04     22.87 o
   2   6   4     1193.11     1212.20     94.76 o
   3   6   4      650.28      686.07     58.25 o
   4   6   4       20.99       13.01      9.58 o
   5   6   4      379.46      444.20     49.90 o
   6   6   4        8.14       21.87      9.30 o
   7   6   4     1285.83     1202.85    155.09 o
   8   6   4        2.77       83.85     34.02 o
 -14   7   4       83.10      116.35     33.26 o
 -13   7   4        0.68       24.47     22.17 o
 -12   7   4       20.90       48.04     23.83 o
 -11   7   4        3.52       25.10     14.40 o
 -10   7   4        6.67        9.94     13.13 o
  -9   7   4      718.14     1148.31    121.19 o
  -8   7   4      198.44      222.37     44.22 o
  -7   7   4      109.42       90.48     39.25 o
  -6   7   4      119.78      138.39     41.54 o
  -5   7   4      762.53     1058.34    147.82 o
  -4   7   4      149.04      173.06     36.96 o
  -3   7   4      832.39     1250.25    159.17 o
  -2   7   4       22.89       34.92     30.71 o
  -1   7   4      272.19      314.89     34.41 o
   0   7   4      997.68     1019.97     90.31 o
   1   7   4      401.05      327.00     31.30 o
   2   7   4      801.57      863.65     73.84 o
   3   7   4     1547.44     1487.14     90.34 o
   4   7   4       63.54       80.08     35.55 o
   5   7   4      324.33      255.01     47.66 o
   6   7   4     1294.23     1147.50     79.77 o
   7   7   4       20.83       42.95     31.60 o
 -13   8   4     1000.23      811.88     68.56 o
 -12   8   4       92.90       99.14     36.45 o
 -11   8   4      333.16      366.25     57.35 o
 -10   8   4      141.60       43.45     17.59 o
  -9   8   4      119.45       74.42     31.09 o
  -8   8   4      182.18      122.97     39.76 o
  -7   8   4      111.82      135.72     37.47 o
  -6   8   4      975.11     1270.52    158.40 o
  -5   8   4     1301.40     1619.94    203.26 o
  -4   8   4       22.79       31.73     22.17 o
  -3   8   4      550.75      759.25    100.42 o
  -2   8   4       80.79      133.04     46.51 o
  -1   8   4        6.56       23.79      9.69 o
   0   8   4      514.42      443.72     40.48 o
   1   8   4     2222.71     2269.74    173.47 o
   2   8   4     2872.64     2698.57    104.29 o
   3   8   4      170.77      143.84     38.36 o
   4   8   4      266.66      141.70     33.58 o
   5   8   4      616.01      636.66    113.03 o
   6   8   4       80.30      102.07     41.16 o
 -13   9   4       23.86       86.02     30.84 o
 -12   9   4       63.36       82.19     32.50 o
 -11   9   4      194.14      215.87     57.98 o
 -10   9   4       94.29      120.43     44.73 o
  -9   9   4     1118.85     1306.58    166.05 o
  -8   9   4      291.82      267.23     52.76 o
  -7   9   4     2329.59     2729.25    102.33 o
  -6   9   4     3062.71     3977.09    115.07 o
  -5   9   4     3339.24     4057.63    184.65 o
  -4   9   4      197.52      347.77     49.70 o
  -3   9   4       21.81       86.53     34.92 o
  -2   9   4        2.07       47.87     14.97 o
  -1   9   4      333.13      390.18     40.21 o
   0   9   4      578.06      603.66     60.70 o
   1   9   4      117.70      101.61     22.26 o
   2   9   4      405.54      363.27     55.87 o
   3   9   4      135.44      104.05     22.10 o
   4   9   4      121.14      100.04     23.47 o
   5   9   4      547.56      733.13    106.28 o
 -12  10   4       65.63       69.83     24.09 o
 -11  10   4      363.88      356.56     50.59 o
 -10  10   4      511.20      473.54     99.65 o
  -9  10   4        1.65       41.67     24.72 o
  -8  10   4      384.35      453.66     69.83 o
  -7  10   4       86.45       75.31     35.81 o
  -6  10   4     1997.27     2360.84    339.23 o
  -5  10   4        8.29       39.63     23.70 o
  -4  10   4        5.98       40.65     26.76 o
  -3  10   4        3.97       28.49     10.14 o
  -2  10   4        2.80       35.30     13.59 o
  -1  10   4     2915.71     3098.75    396.38 o
   0  10   4      142.23      137.30     24.86 o
   1  10   4      310.44      410.24     41.11 o
   2  10   4      717.38      621.79     60.56 o
   3  10   4      148.28      117.90     26.00 o
   4  10   4       20.13       57.09     26.51 o
 -11  11   4      149.52      143.87     42.95 o
 -10  11   4       41.00       43.96     29.05 o
  -9  11   4       64.80        9.30     18.22 o
  -8  11   4      237.97      241.23     62.06 o
  -7  11   4        4.92       62.57     39.38 o
  -6  11   4       31.81       22.17     22.05 o
  -5  11   4       37.84      116.60     35.68 o
  -4  11   4      286.97      233.49     34.89 o
  -3  11   4       92.40      115.30     31.60 o
  -2  11   4      431.96      392.39     44.09 o
  -1  11   4        0.86       37.53     15.62 o
   0  11   4      861.18      733.87     55.50 o
   1  11   4      298.82      262.67     36.62 o
   2  11   4        2.03       16.34      7.16 o
   3  11   4       47.28       68.48     19.94 o
 -10  12   4      110.83      202.11     50.21 o
  -9  12   4      363.16      316.93     47.92 o
  -8  12   4        1.42       16.82     22.17 o
  -7  12   4      276.85      238.81     34.53 o
  -6  12   4      357.49      363.86     54.86 o
  -5  12   4       15.08       27.36     11.22 o
  -4  12   4        6.06       14.14     15.36 o
  -3  12   4      199.76      141.65     23.83 o
  -2  12   4       14.24       14.44      9.46 o
  -1  12   4       95.66       63.84     18.56 o
   0  12   4      153.54       85.57     18.95 o
   1  12   4      218.12      114.44     26.44 o
  -8  13   4       28.30       86.15     42.05 o
  -7  13   4      250.32      198.29     53.14 o
  -6  13   4        2.38       44.98     25.49 o
  -5  13   4       72.10      110.83     24.24 o
  -4  13   4      283.43       87.29     21.79 o
  -3  13   4      217.31      191.55     68.81 o
  -2  13   4      604.33      592.98     78.88 o
  -1  13   4       67.11       45.27     20.26 o
   2 -16   5      117.19       94.56     27.14 o
   3 -16   5        1.92       22.81     10.70 o
  -1 -15   5       79.65       80.28     22.56 o
   0 -15   5      941.19     1028.77     99.91 o
   1 -15   5      627.52      701.91     96.47 o
   2 -15   5      109.33       97.49     35.17 o
   3 -15   5      291.82      311.70     58.49 o
   4 -15   5      132.06      111.89     26.98 o
   5 -15   5       13.70       25.94     14.65 o
   6 -15   5      686.39      689.25     69.18 o
   7 -15   5       60.08       54.21     18.22 o
  -4 -14   5      896.66      915.36    168.72 o
  -3 -14   5      268.12      281.88     60.02 o
  -1 -14   5     1846.44     1970.38    144.64 o
   0 -14   5      891.14      739.88    133.93 o
   1 -14   5      757.97      626.47    109.59 o
   2 -14   5      803.81      655.39    129.60 o
   3 -14   5       44.58       64.86     25.74 o
   4 -14   5      210.96      169.91     30.90 o
   5 -14   5      429.69      462.49     41.77 o
   6 -14   5        3.55       12.02     14.91 o
   7 -14   5       26.66       56.11     12.86 o
   8 -14   5        2.57       10.28      7.65 o
  -5 -13   5      631.90      676.04    130.49 o
  -4 -13   5      330.62      256.27     55.18 o
  -3 -13   5       55.40      136.10     38.61 o
  -2 -13   5      714.67      593.97    110.36 o
  -1 -13   5      489.87      457.23     80.03 o
   0 -13   5     1252.06     1401.52     87.42 o
   1 -13   5      287.41      256.14     62.57 o
   2 -13   5       42.34       31.09     17.71 o
   3 -13   5      321.45      310.81     62.57 o
   4 -13   5      385.03      350.13     44.98 o
   5 -13   5      305.66      327.18     35.80 o
   6 -13   5      784.54      719.23     66.72 o
   7 -13   5      743.48      775.93     88.66 o
   8 -13   5      208.16      197.02     22.58 o
   9 -13   5      220.42      188.16     43.07 o
  -7 -12   5        9.88       26.49     12.49 o
  -6 -12   5     1291.79     1695.89    512.54 o
  -5 -12   5        3.96       41.29     24.21 o
  -4 -12   5      429.03      453.79     70.85 o
  -3 -12   5      211.99      243.53     45.62 o
  -2 -12   5       29.18       17.46     13.38 o
  -1 -12   5     1747.66     1776.94    123.61 o
   0 -12   5        1.72        4.08      9.56 o
   1 -12   5     1094.23     1085.48     81.69 o
   2 -12   5       56.02      106.41     36.32 o
   3 -12   5      563.85      536.37     65.88 o
   4 -12   5       25.10       40.37     15.44 o
   5 -12   5      610.46      645.00     55.78 o
   6 -12   5       11.13       22.74      9.68 o
   7 -12   5      286.16      250.62     40.67 o
   8 -12   5      568.35      588.91     38.90 o
   9 -12   5        3.40       21.33     10.49 o
  10 -12   5      231.99      217.78     57.35 o
  -8 -11   5       30.42       28.79     15.23 o
  -7 -11   5      762.27      903.22     85.08 o
  -6 -11   5      257.27      363.19     56.58 o
  -5 -11   5     1329.68     1725.07    192.17 o
  -4 -11   5      283.89      265.44     51.99 o
  -3 -11   5      339.71      380.26     53.52 o
  -2 -11   5     4367.89     4599.09    130.87 o
  -1 -11   5       48.08       64.86     25.74 o
   0 -11   5      252.06      255.38     56.84 o
   1 -11   5      185.64      165.28     40.27 o
   2 -11   5       32.76       17.97     10.19 o
   3 -11   5      274.67      233.51     36.47 o
   4 -11   5      267.62      270.89     41.06 o
   5 -11   5      222.62      244.86     47.81 o
   6 -11   5      329.54      329.49     39.78 o
   7 -11   5      794.99      827.15     44.53 o
   8 -11   5        6.53       18.14      9.18 o
   9 -11   5     1228.16     1245.28    140.62 o
  10 -11   5      161.26      177.52     47.02 o
  11 -11   5        5.17       49.57     23.45 o
  -9 -10   5      417.05      484.72     45.33 o
  -8 -10   5      159.31      238.03     28.48 o
  -7 -10   5      334.59      501.55     66.58 o
  -6 -10   5     1767.27     2159.75    118.77 o
  -5 -10   5       36.76       93.41     37.59 o
  -4 -10   5      581.14      665.97     78.12 o
  -3 -10   5     1669.77     1917.37    203.51 o
  -2 -10   5      108.62      151.39     28.04 o
  -1 -10   5      911.72      829.47    108.57 o
   0 -10   5        9.09       25.87     13.51 o
   1 -10   5      580.39      531.02     80.79 o
   2 -10   5      740.30      618.11     37.04 o
   3 -10   5      805.87      941.07    151.58 o
   4 -10   5     1074.38     1004.27    112.59 o
   5 -10   5      617.04      616.21     82.77 o
   6 -10   5     1190.94     1118.73     62.80 o
   7 -10   5      145.34      114.84     19.72 o
   8 -10   5      759.53      748.68     65.95 o
   9 -10   5        0.50       36.59     12.64 o
  10 -10   5      692.99      822.84    142.34 o
  11 -10   5       14.50       23.83     20.52 o
 -10  -9   5      185.38      208.34     32.84 o
  -9  -9   5     1057.57     1305.59    111.09 o
  -8  -9   5      105.04      165.15     29.76 o
  -7  -9   5      270.84      249.66     36.53 o
  -6  -9   5     1072.67     1096.95    158.51 o
  -5  -9   5      473.30      596.52     91.24 o
  -4  -9   5      413.89      490.24     53.14 o
  -3  -9   5     1051.23     1098.99    146.04 o
  -2  -9   5     2860.44     2908.43    182.10 o
  -1  -9   5       84.00       93.92     22.68 o
   0  -9   5      811.94      752.19    142.60 o
   1  -9   5      331.90      269.33     31.05 o
   2  -9   5      989.48      819.25     50.15 o
   3  -9   5      836.73      781.30     74.29 o
   4  -9   5      588.63      609.92     65.17 o
   5  -9   5        8.18        8.63      7.26 o
   6  -9   5      357.31      305.47     27.54 o
   7  -9   5      880.00      862.54     84.90 o
   8  -9   5      703.55      625.85     56.64 o
   9  -9   5     2214.71     2147.05    108.76 o
  10  -9   5       32.19       51.83     14.76 o
  11  -9   5       97.80       98.63     52.44 o
 -10  -8   5       10.30       49.22     18.31 o
  -9  -8   5        3.64       39.33     16.46 o
  -8  -8   5       10.97        8.58     21.09 o
  -7  -8   5     2203.30     2263.36     88.41 o
  -6  -8   5     1555.09     1613.43    151.01 o
  -5  -8   5        2.01       11.99     10.31 o
  -4  -8   5      619.69      591.82     54.46 o
  -3  -8   5      956.20      923.38     74.23 o
  -2  -8   5     1269.61     1134.42     73.40 o
  -1  -8   5      667.54      650.30    108.83 o
   0  -8   5        7.61       -0.42      6.65 o
   1  -8   5      139.89       96.89     14.61 o
   2  -8   5     1865.70     1813.45    159.36 o
   3  -8   5      185.20      149.02     61.42 o
   4  -8   5     1397.54     1329.73     64.23 o
   5  -8   5     1317.33     1346.34     67.93 o
   6  -8   5     2687.92     2566.96     90.45 o
   7  -8   5     2022.28     1811.93     35.02 o
   8  -8   5      651.06      593.03     51.36 o
   9  -8   5       27.34        8.99     13.57 o
  10  -8   5      389.89      405.46    104.50 o
  11  -8   5       96.07       81.10     20.82 o
 -11  -7   5      418.90      486.87     29.55 o
 -10  -7   5      849.84      883.98     75.95 o
  -9  -7   5       84.46       78.13     16.10 o
  -8  -7   5     3334.50     3719.64    134.64 o
  -7  -7   5     1553.71     1525.92     80.16 o
  -6  -7   5       15.56       16.53     10.51 o
  -5  -7   5      852.88      693.12     68.84 o
  -4  -7   5       88.21       85.66     15.76 o
  -3  -7   5     2178.33     2090.01    102.03 o
  -2  -7   5     2166.29     1791.85    121.70 o
  -1  -7   5      442.36      314.00     94.56 o
   0  -7   5     1274.44     1118.23    133.81 o
   1  -7   5     8277.16     9541.67    351.27 o
   2  -7   5     3741.72     3571.73     92.11 o
   3  -7   5      760.62      624.95     90.35 o
   4  -7   5     1201.22     1161.68     87.55 o
   5  -7   5      820.27      818.98     63.37 o
   6  -7   5     1917.00     1727.77     93.26 o
   7  -7   5     1948.94     1839.99     48.54 o
   8  -7   5     2140.36     2192.39     72.56 o
   9  -7   5      589.95      553.36     49.64 o
  10  -7   5      329.67      333.09     37.02 o
  11  -7   5      340.33      365.10     44.35 o
  12  -7   5      557.50      328.52     70.98 o
 -12  -6   5      546.83      547.48     96.23 o
 -11  -6   5       42.33       61.88     15.73 o
 -10  -6   5      347.47      354.35     29.67 o
  -9  -6   5     1759.94     2032.83    121.51 o
  -8  -6   5       87.29       80.63     19.18 o
  -7  -6   5     1204.35     1129.37     57.24 o
  -6  -6   5     1206.49     1213.14     71.34 o
  -5  -6   5      180.92      149.11     13.41 o
  -4  -6   5     1984.16     1774.89    100.67 o
  -3  -6   5     2494.08     2195.56    148.72 o
  -2  -6   5      356.49      260.73     47.92 o
  -1  -6   5        6.39        3.57      5.48 o
   0  -6   5     3075.78     3773.57    138.90 o
   1  -6   5        1.81       34.28     16.57 o
   2  -6   5      225.09      179.27     22.12 o
   3  -6   5     1260.77     1029.25     71.35 o
   4  -6   5      358.08      372.00     50.58 o
   5  -6   5     3890.91     3508.67    112.69 o
   6  -6   5      251.58      267.82     28.30 o
   7  -6   5      235.18      185.33     22.94 o
   8  -6   5      682.26      654.36     36.58 o
   9  -6   5       44.03       48.80     13.06 o
  10  -6   5      182.59      173.82     43.33 o
  11  -6   5      459.07      568.36     56.07 o
  12  -6   5        4.40        4.97      8.67 o
 -12  -5   5       17.91       23.99     12.08 o
 -11  -5   5       20.09       27.53     15.86 o
 -10  -5   5      407.46      451.25     38.01 o
  -9  -5   5      119.27      139.41     37.08 o
  -8  -5   5     1575.44     1278.29    147.76 o
  -7  -5   5      262.47      161.34     39.86 o
  -6  -5   5        3.09        2.04     11.41 o
  -5  -5   5     1347.86     1057.42     58.38 o
  -4  -5   5      682.92      607.44     70.14 o
  -3  -5   5      776.90      801.05    219.95 o
  -2  -5   5        7.87       21.03     11.85 o
  -1  -5   5      293.03      189.62     28.93 o
   0  -5   5      113.14      121.19     34.66 o
   1  -5   5     6227.30     8590.07    171.02 o
   2  -5   5     1784.11     1431.98    101.56 o
   3  -5   5     9479.29     8721.07    243.78 o
   4  -5   5     7049.59     6633.07    205.81 o
   5  -5   5      601.34      554.66     53.52 o
   6  -5   5     5415.48     4866.19    253.98 o
   7  -5   5       14.89       23.37      8.40 o
   8  -5   5     1577.40     1597.89    155.72 o
   9  -5   5      270.13      275.00     38.10 o
  10  -5   5       52.58       48.17     24.59 o
  11  -5   5      202.07      151.65     30.84 o
  12  -5   5      132.31      118.13     28.04 o
 -13  -4   5        1.16       47.80     17.45 o
 -12  -4   5      119.05      140.44     22.86 o
 -11  -4   5      160.16      160.66     22.90 o
 -10  -4   5      328.19      293.62     25.45 o
  -9  -4   5     1580.49     1368.84     99.31 o
  -8  -4   5        0.32       35.72     21.35 o
  -7  -4   5        3.19       23.14     10.43 o
  -6  -4   5       42.39       71.08     30.46 o
  -5  -4   5      299.78      270.92     26.33 o
  -4  -4   5     1257.40      933.58     66.78 o
  -1  -4   5      544.24      542.49     73.02 o
   0  -4   5     5926.57     7207.79    164.64 o
   1  -4   5      297.65      290.17     62.44 o
   2  -4   5     3450.48     3289.33    226.07 o
   3  -4   5     1137.18      970.54     70.22 o
   4  -4   5      447.09      540.57     91.24 o
   5  -4   5     7863.16     7597.36    230.91 o
   6  -4   5        4.10       37.48     13.77 o
   7  -4   5     4356.17     4184.33    264.55 o
   8  -4   5     1344.57     1378.66     68.70 o
   9  -4   5      298.22      254.61     50.72 o
  10  -4   5      529.85      535.86     63.21 o
  11  -4   5      766.33      898.54     92.90 o
  12  -4   5       30.99       91.12     30.46 o
 -13  -3   5      290.89      336.79     46.30 o
 -12  -3   5       68.47       62.66     16.10 o
 -11  -3   5      129.04       98.53     20.80 o
 -10  -3   5      150.57      129.11     17.33 o
  -9  -3   5      866.21      886.28     42.47 o
  -8  -3   5     3490.21     3317.90     95.92 o
  -7  -3   5      721.70      743.29     34.10 o
  -6  -3   5      425.39      475.90     49.90 o
  -5  -3   5     3530.76     2551.83    117.29 o
  -4  -3   5     1297.14      987.30     69.25 o
  -3  -3   5     3623.50     3510.68    867.70 o
  -2  -3   5     4561.16     6063.44    145.78 o
  -1  -3   5     5165.19     6659.19    146.55 o
   0  -3   5      316.88      270.41     45.88 o
   1  -3   5     5317.76     6247.45    146.55 o
   2  -3   5      509.49      486.16     74.93 o
   3  -3   5     3442.94     3179.60    129.60 o
   4  -3   5     1694.36     1213.11    122.46 o
   5  -3   5     1005.14      876.74    154.96 o
   6  -3   5     4753.46     4702.00    169.23 o
   7  -3   5      644.96      634.67     50.50 o
   8  -3   5      121.18      127.82     33.64 o
   9  -3   5      356.30      368.67     50.46 o
  10  -3   5      227.66      277.55     57.60 o
  11  -3   5        0.32       21.15     10.19 o
 -13  -2   5      170.94      127.05     29.69 o
 -12  -2   5       11.37       31.47     21.39 o
 -11  -2   5      142.45      132.62     17.61 o
 -10  -2   5     1244.63     1242.48     57.07 o
  -9  -2   5      531.30      531.45     39.15 o
  -8  -2   5      108.89      130.20     14.75 o
  -7  -2   5        9.48       16.15      7.50 o
  -6  -2   5     2178.48     1662.81     95.62 o
  -5  -2   5      315.94      283.70     25.47 o
  -4  -2   5     4261.88     4061.70     95.07 o
  -3  -2   5     3339.16     3961.79     97.74 o
  -2  -2   5    10538.24    12755.12    242.89 o
  -1  -2   5     4058.93     4636.30    110.23 o
   0  -2   5     7086.45     8264.09    170.63 o
   1  -2   5     4489.45     4988.66    129.22 o
   2  -2   5    10572.81     9976.04    195.74 o
   3  -2   5    13013.75    13054.46    352.10 o
   4  -2   5       47.85       49.78     14.54 o
   5  -2   5     3096.10     2871.56    158.53 o
   6  -2   5       17.15       25.59     10.36 o
   7  -2   5      139.47      195.10     32.62 o
   8  -2   5       80.30       42.18     17.33 o
   9  -2   5      197.51      240.60     50.85 o
  10  -2   5      306.77      382.68     59.77 o
  11  -2   5       86.33      156.62     49.95 o
 -14  -1   5      398.74      527.03     77.67 o
 -13  -1   5      273.85      198.55     61.74 o
 -12  -1   5       10.62       27.17      9.05 o
 -11  -1   5      672.44      696.67     47.56 o
 -10  -1   5      868.10      833.59     63.96 o
  -9  -1   5       49.57       62.09     11.71 o
  -8  -1   5      317.19      309.86     20.12 o
  -7  -1   5      182.80      153.93     20.60 o
  -6  -1   5      529.06      591.00     75.44 o
  -5  -1   5     1800.74     1670.32    171.34 o
  -4  -1   5      302.79      286.05     34.86 o
  -3  -1   5       30.22       15.67      8.56 o
  -2  -1   5     9430.84    10402.86    134.56 o
  -1  -1   5     6436.51     6760.39    268.69 o
   0  -1   5     1720.63     1478.28    265.25 o
   1  -1   5     5026.85     4496.13    100.16 o
   2  -1   5      745.35      617.42     81.94 o
   3  -1   5     1387.70     1173.16     82.58 o
   4  -1   5     3252.93     3213.06     97.64 o
   5  -1   5     2970.80     2708.00    107.83 o
   6  -1   5      569.84      646.47     67.92 o
   7  -1   5      273.75      284.69     40.52 o
   8  -1   5        2.47       54.67     31.99 o
   9  -1   5     1370.49     1392.22    129.47 o
  10  -1   5      500.40      524.01     64.48 o
  11  -1   5       55.52       36.96     19.50 o
 -14   0   5       77.46       70.41     17.01 o
 -13   0   5       39.82       39.74     15.20 o
 -12   0   5      136.56      126.19     15.52 o
 -11   0   5       65.14       81.06     17.36 o
 -10   0   5       72.39       85.66     22.75 o
  -9   0   5      713.86      633.32     69.71 o
  -8   0   5       18.86       22.60     11.67 o
  -7   0   5      172.14      193.96     26.79 o
  -6   0   5     4886.47     5153.81    172.55 o
  -5   0   5     1914.58     1787.48    164.97 o
  -4   0   5       85.95       83.18     30.65 o
  -3   0   5     5102.30     5374.85     74.44 o
  -2   0   5       82.66       68.54     10.32 o
  -1   0   5      169.48      104.88     20.01 o
   0   0   5     4623.76     4863.28    190.07 o
   1   0   5      716.20      646.60     89.46 o
   2   0   5     8042.57     7489.29    240.47 o
   3   0   5      456.97      418.62     61.55 o
   4   0   5      693.31      615.53     68.59 o
   5   0   5     1474.60     1394.62     64.23 o
   6   0   5      212.45      187.06     31.22 o
   7   0   5      120.92      213.83     43.07 o
   8   0   5      140.64      200.58     39.12 o
   9   0   5      579.60      768.94     99.65 o
  10   0   5      135.65       31.09     18.86 o
  11   0   5      153.93      238.56     40.27 o
 -14   1   5        1.84       16.82     11.60 o
 -13   1   5      149.14      173.11     48.11 o
 -12   1   5      271.22      241.98     36.25 o
 -11   1   5     1814.91     1814.08    178.88 o
 -10   1   5      773.55      701.97     78.38 o
  -9   1   5      426.30      440.37     29.43 o
  -8   1   5      295.52      259.54     23.13 o
  -7   1   5     3851.03     4396.09    168.98 o
  -6   1   5      626.83      616.91     42.53 o
  -5   1   5     1559.12     1555.48     72.76 o
  -4   1   5       26.19       48.08     10.66 o
  -3   1   5     1251.72     1464.84    102.67 o
  -2   1   5     7732.82     8072.48    121.31 o
  -1   1   5     1461.33     1462.83    106.91 o
   0   1   5     6012.96     6701.63    180.32 o
   1   1   5     4107.21     4068.58    127.31 o
   2   1   5     1633.04     1664.67    164.64 o
   3   1   5      550.69      526.17     73.53 o
   4   1   5     2927.07     2465.97    184.01 o
   5   1   5      163.66      183.94     24.35 o
   6   1   5      734.20      658.21     67.67 o
   7   1   5        8.82       24.72     26.76 o
   8   1   5       11.32       16.30     14.15 o
   9   1   5      859.22      845.69    105.96 o
  10   1   5      237.51      243.27     61.04 o
 -14   2   5       16.85       22.17     14.02 o
 -13   2   5      484.04      566.06     83.98 o
 -12   2   5       34.12       36.19     20.13 o
 -11   2   5       56.50       22.30     10.19 o
 -10   2   5      181.46      167.99     51.23 o
  -9   2   5      153.54      150.44     25.93 o
  -8   2   5      542.48      404.86     52.12 o
  -7   2   5      321.96      299.01     43.58 o
  -6   2   5     2816.06     3350.57     99.13 o
  -5   2   5      695.40      833.22     53.23 o
  -4   2   5      289.91      326.78     44.41 o
  -3   2   5     9508.58    10655.48    166.91 o
  -2   2   5       17.24       70.21     46.39 o
  -1   2   5      908.35      728.86     93.60 o
   0   2   5     4040.08     4362.60     85.00 o
   1   2   5       42.49      111.12     27.27 o
   2   2   5      473.40      385.23     53.01 o
   3   2   5       16.73       46.13     21.15 o
   4   2   5     1825.49     1473.26     77.61 o
   5   2   5     1026.26      937.02     62.57 o
   6   2   5     1674.27     1687.48    182.49 o
   7   2   5      110.22       75.03     20.26 o
   8   2   5     1564.73     1409.63    233.14 o
   9   2   5      794.47      832.65    110.36 o
  10   2   5       74.31      166.17     47.79 o
 -14   3   5      111.45      172.93     41.29 o
 -13   3   5      502.48      415.56     51.99 o
 -12   3   5      116.34       70.73     28.16 o
 -11   3   5      735.78      797.23     96.59 o
 -10   3   5       37.56       49.70     24.21 o
  -9   3   5       14.26       35.39     13.46 o
  -8   3   5       70.27       47.47     14.48 o
  -7   3   5     2361.05     2424.72    159.55 o
  -6   3   5      161.79      262.76     72.00 o
  -5   3   5     1719.27     2490.16    160.63 o
  -4   3   5     1468.99     1938.75    126.15 o
  -3   3   5      277.77      256.49     48.17 o
  -2   3   5     3914.08     4772.48    100.81 o
  -1   3   5      885.22     1157.40    100.54 o
   0   3   5     3403.05     3763.57     98.25 o
   1   3   5     2530.45     2448.64    164.01 o
   2   3   5      509.18      577.66     87.67 o
   3   3   5     2317.62     2665.17    148.44 o
   4   3   5       27.01       24.85     19.12 o
   5   3   5       65.74       74.93     37.72 o
   6   3   5      138.69      141.83     39.38 o
   7   3   5     1154.84     1142.45     91.50 o
   8   3   5      105.65      155.21     69.58 o
   9   3   5      162.11      140.43     43.96 o
 -14   4   5       65.55       92.01     40.78 o
 -13   4   5       83.55       45.75     23.96 o
 -12   4   5      599.41      570.52     88.69 o
 -11   4   5      131.72       63.08     29.05 o
 -10   4   5      410.37      316.55     81.05 o
  -9   4   5     1127.76     1600.32    167.07 o
  -8   4   5     2004.17     2624.76    202.37 o
  -7   4   5      229.61      238.58     25.81 o
  -6   4   5      362.49      408.53     69.83 o
  -5   4   5       80.81       78.04     41.03 o
  -4   4   5     1181.88     1518.48    121.40 o
  -3   4   5     7322.46     8902.46    421.93 o
  -2   4   5     1594.90     1999.06    171.65 o
  -1   4   5     1687.01     1992.94    193.70 o
   0   4   5     1285.77     1121.55    128.07 o
   1   4   5      119.01      151.14     44.47 o
   2   4   5      651.88      630.95    108.51 o
   3   4   5     2290.77     2562.42    388.42 o
   4   4   5        5.31       79.18     45.11 o
   5   4   5        7.17        6.33     13.70 o
   6   4   5      288.52      288.71     41.86 o
   7   4   5      184.46      196.10     31.46 o
   8   4   5     1651.83     1383.38    102.79 o
   9   4   5       74.84       23.70     14.78 o
 -14   5   5       68.76       95.19     29.69 o
 -13   5   5       80.79       79.39     29.44 o
 -12   5   5      129.28      209.25     40.27 o
 -11   5   5       13.29       13.00     16.69 o
 -10   5   5      319.30      192.43     50.46 o
  -9   5   5      294.60      313.74     50.34 o
  -8   5   5     1212.20     1673.97    171.65 o
  -7   5   5     1531.57     2223.60    228.11 o
  -6   5   5        9.21       34.41     19.24 o
  -5   5   5      956.95     1146.91    140.18 o
  -4   5   5     2909.12     3159.60    160.82 o
  -3   5   5      266.92      300.36     49.19 o
  -2   5   5       65.91       89.08     28.80 o
  -1   5   5      419.40      543.25     71.24 o
   0   5   5      214.43      316.55     39.89 o
   1   5   5      200.60      165.28     38.10 o
   2   5   5       42.01      103.36     27.30 o
   3   5   5      275.45      225.47     29.37 o
   4   5   5       84.25      115.77     34.79 o
   5   5   5      429.56      509.10     45.89 o
   6   5   5      126.69      132.71     25.39 o
   7   5   5     1916.72     2036.43     84.74 o
   8   5   5      494.43      627.23     77.73 o
 -14   6   5       41.95       89.46     27.53 o
 -13   6   5       25.74       25.36     20.64 o
 -12   6   5       29.52       58.49     28.29 o
 -11   6   5      464.66      414.29     66.90 o
 -10   6   5      242.25      261.37     50.59 o
  -9   6   5      739.12      736.57    145.40 o
  -8   6   5     1723.98     1968.85    158.91 o
  -7   6   5       30.29       65.76     32.37 o
  -6   6   5      805.98     1093.64    139.54 o
  -5   6   5       76.65      113.29     33.26 o
  -4   6   5      381.10      651.19     70.34 o
  -3   6   5     1441.13     2209.32    264.94 o
  -2   6   5      388.11      421.93     57.60 o
  -1   6   5     1584.87     2208.56    214.98 o
   0   6   5      496.11      504.77     53.27 o
   1   6   5      179.42      231.29     33.72 o
   2   6   5      968.03      885.06    258.24 o
   3   6   5       29.06       17.28     30.07 o
   4   6   5       30.04       69.50     21.37 o
   5   6   5      641.07      686.77     87.48 o
   6   6   5      928.85      909.45    276.85 o
   7   6   5       19.62       62.82     26.38 o
 -13   7   5      202.75      193.32     43.84 o
 -12   7   5       49.74       44.60     27.65 o
 -11   7   5       87.65       65.37     26.51 o
 -10   7   5      742.29      824.88    138.39 o
  -9   7   5      849.01     1182.33    170.00 o
  -8   7   5       58.70       72.00     28.29 o
  -7   7   5      343.31      403.46     86.40 o
  -6   7   5      249.60      422.70     52.25 o
  -5   7   5       66.72      130.36     40.40 o
  -4   7   5      509.77      732.24     87.42 o
  -3   7   5      805.50     1088.16    138.78 o
  -2   7   5     1243.69     1651.16    157.64 o
  -1   7   5      140.85      250.28     53.39 o
   0   7   5      491.65      484.11     38.04 o
   1   7   5     1348.76     1461.95     73.74 o
   2   7   5      150.78      151.05     43.39 o
   3   7   5       81.14       46.26     17.18 o
   4   7   5      775.77      539.51    157.19 o
   5   7   5      315.06      289.78     44.78 o
   6   7   5      565.42      425.42    123.93 o
 -13   8   5        4.20       23.83     13.00 o
 -12   8   5      263.27      272.71     51.36 o
 -11   8   5      165.32       78.50     30.20 o
 -10   8   5        4.61       41.80     24.72 o
  -9   8   5      769.04      882.99    143.62 o
  -8   8   5      142.02      138.27     38.99 o
  -7   8   5     1629.18     2225.00    252.96 o
  -6   8   5     2376.26     2723.90    301.64 o
  -5   8   5      834.75     1162.96    112.01 o
  -4   8   5        3.51       37.08     24.98 o
  -3   8   5       10.70       11.72     21.79 o
  -2   8   5       86.77        3.06     17.84 o
  -1   8   5        2.73        8.92     11.57 o
   0   8   5      535.05      656.50     64.53 o
   1   8   5       80.22       98.37     23.00 o
   2   8   5      821.21      909.53     67.97 o
   3   8   5     1210.44     1128.65    111.41 o
   4   8   5      150.10      120.53     28.90 o
   5   8   5      874.58      740.93     60.77 o
 -12   9   5      191.64      174.46     59.13 o
 -11   9   5        3.33       16.31      7.77 o
 -10   9   5      907.64     1169.59    147.44 o
  -9   9   5        0.44       81.43     35.30 o
  -8   9   5      527.07      558.42    106.28 o
  -7   9   5      105.71      144.76     45.24 o
  -6   9   5      384.65      528.60     85.13 o
  -5   9   5      478.32      580.33     65.37 o
  -4   9   5       39.82      143.75     37.98 o
  -3   9   5       35.26       38.36     28.55 o
  -2   9   5       90.90      106.92     27.91 o
  -1   9   5     1654.81     1948.49     83.43 o
   0   9   5        0.66       11.31     46.45 o
   1   9   5      438.44      451.02     41.86 o
   2   9   5      669.06      685.10     80.92 o
   3   9   5       12.81       24.25     54.16 o
   4   9   5      788.19      442.48    188.92 o
 -12  10   5        4.37       16.18     18.10 o
 -11  10   5      385.17      361.15     56.84 o
 -10  10   5       52.96       52.76     35.04 o
  -9  10   5      349.13      249.01     55.56 o
  -8  10   5      143.71       61.04     31.86 o
  -7  10   5      335.49      419.39     86.78 o
  -6  10   5      312.14      357.71     61.68 o
  -5  10   5      205.75      137.88     45.49 o
  -4  10   5      459.23      469.85     95.19 o
  -3  10   5      598.53      697.60    123.87 o
  -2  10   5      521.51      653.60     51.62 o
  -1  10   5      260.75      284.05     39.53 o
   0  10   5      661.90      746.94     55.35 o
   1  10   5       11.92       48.64     19.16 o
   2  10   5      137.45      133.14     34.73 o
   3  10   5      362.30      346.14     82.96 o
 -11  11   5      353.89      340.89     58.75 o
 -10  11   5      107.22       84.23     37.59 o
  -9  11   5       66.16       80.79     33.64 o
  -8  11   5      269.89      197.27     51.10 o
  -7  11   5      160.39      204.66     65.37 o
  -6  11   5      517.16      484.12     95.32 o
  -5  11   5      193.29      121.06     42.95 o
  -4  11   5       21.98       18.82     49.19 o
  -3  11   5      151.96      152.32     29.55 o
  -2  11   5      122.39      170.90     31.09 o
  -1  11   5      485.66      525.91     42.62 o
   0  11   5      135.41      104.43     25.95 o
   1  11   5      913.16      790.63     90.54 o
   2  11   5      206.87      156.36     30.46 o
  -9  12   5       20.22       35.04     27.40 o
  -8  12   5      152.74      182.87     46.39 o
  -7  12   5        2.41       43.58     26.25 o
  -6  12   5      265.23      306.86    100.67 o
  -5  12   5       31.94       46.64     17.47 o
  -4  12   5        1.56       27.26     18.16 o
  -3  12   5      184.75      217.18     39.28 o
  -2  12   5      540.43      433.82     45.49 o
  -1  12   5      104.73      106.06     28.86 o
   0  12   5      901.58      879.12    131.76 o
  -6  13   5       47.94       49.95     39.63 o
  -5  13   5        2.31       17.40     14.72 o
  -4  13   5       67.20       68.93     54.22 o
   2 -16   6      259.39      245.46     52.84 o
  -2 -15   6      139.16      123.61     41.93 o
  -1 -15   6      163.70      238.30     63.21 o
   0 -15   6      339.82      329.60     65.56 o
   1 -15   6      339.44      337.74     90.10 o
   2 -15   6        1.71       25.72     12.82 o
   3 -15   6       56.25       70.92     21.82 o
   4 -15   6      319.02      333.23     44.78 o
   5 -15   6       10.97       -1.48      6.80 o
   6 -15   6      285.35      330.41     46.51 o
  -4 -14   6       15.89       63.72     19.75 o
  -3 -14   6        3.37       38.23     15.67 o
  -2 -14   6       83.68       93.54     35.94 o
  -1 -14   6      182.65      265.70     49.95 o
   0 -14   6     2027.41     2222.85    154.83 o
   1 -14   6      223.49      244.83     47.41 o
   2 -14   6       94.41      100.01     24.47 o
   3 -14   6      626.45      626.36     67.28 o
   4 -14   6       98.87       87.57     23.46 o
   5 -14   6      197.59      218.95     31.23 o
   6 -14   6       51.97       79.30     19.30 o
   7 -14   6      213.61      214.77     37.74 o
   8 -14   6        9.62       30.44     14.78 o
  -6 -13   6       32.29       28.74     15.67 o
  -5 -13   6      298.13      420.13     39.00 o
  -4 -13   6       60.99      103.98     22.10 o
  -3 -13   6       25.46       18.73     21.15 o
  -2 -13   6        1.40       50.59     27.78 o
  -1 -13   6     1107.50     1132.76    175.60 o
   0 -13   6      510.48      464.49     53.40 o
   1 -13   6      803.92      951.35    114.72 o
   2 -13   6      487.21      420.33     63.21 o
   3 -13   6        0.38       16.52      7.73 o
   4 -13   6      406.19      353.48     51.40 o
   5 -13   6        3.59       22.03     13.11 o
   6 -13   6     1100.30     1162.82    135.25 o
   7 -13   6       10.62        6.08      6.94 o
   8 -13   6       71.57       73.74     16.67 o
   9 -13   6       15.92        5.05     14.85 o
  -7 -12   6        2.50       27.69     29.56 o
  -6 -12   6      324.02      451.06     49.84 o
  -5 -12   6      835.96     1052.87    105.75 o
  -4 -12   6        6.76       17.38     16.82 o
  -3 -12   6       46.68       29.82     14.40 o
  -2 -12   6      664.78      761.80    118.00 o
  -1 -12   6        4.24       -9.18     14.40 o
   0 -12   6      967.84      988.14    141.27 o
   1 -12   6       15.75       42.46     12.95 o
   2 -12   6       85.48       75.29     22.67 o
   3 -12   6      120.73      123.91     20.25 o
   4 -12   6      214.69      227.16     31.95 o
   5 -12   6     1673.54     1668.52     74.25 o
   6 -12   6      465.74      453.77     53.47 o
   7 -12   6      134.05      157.72     30.30 o
   8 -12   6      129.97      147.37     21.86 o
   9 -12   6      167.67      231.28     34.63 o
  -8 -11   6        5.71       29.95     22.36 o
  -7 -11   6      413.00      416.11     50.29 o
  -6 -11   6       88.09      128.02     52.38 o
  -5 -11   6      125.84      155.74     25.02 o
  -4 -11   6      144.39      208.90     32.62 o
  -3 -11   6       28.88       26.76     13.51 o
  -2 -11   6     1363.66     1398.33    389.69 o
  -1 -11   6     1960.21     1801.15     75.95 o
   0 -11   6       93.03       70.72     20.15 o
   1 -11   6      572.27      730.50     86.78 o
   2 -11   6      570.54      634.13     65.91 o
   3 -11   6       84.66       61.03     25.30 o
   4 -11   6      342.44      324.51     59.40 o
   5 -11   6       25.64       28.58     11.96 o
   6 -11   6        8.69       41.89     33.01 o
   7 -11   6      184.63      129.56     23.65 o
   8 -11   6       37.02       23.46     39.70 o
   9 -11   6       53.70       56.40     18.20 o
  10 -11   6        3.17       15.04     10.58 o
  -9 -10   6       80.80       61.92     21.10 o
  -8 -10   6        1.84       18.07      8.73 o
  -7 -10   6       45.26       68.62     19.89 o
  -6 -10   6      918.92      984.38     97.23 o
  -5 -10   6       46.23       40.19     15.38 o
  -4 -10   6       12.57       21.45     13.19 o
  -3 -10   6     1923.08     1716.28     98.89 o
  -2 -10   6     3389.45     3010.37    168.34 o
  -1 -10   6      163.98       68.56     28.80 o
   0 -10   6      868.42      792.51    118.77 o
   1 -10   6       89.72      107.38     25.99 o
   2 -10   6      422.97      396.64     47.94 o
   3 -10   6     1292.03     1343.73     79.59 o
   4 -10   6      307.27      288.89     46.54 o
   5 -10   6     1987.68     1894.52     90.67 o
   6 -10   6        5.25       13.19      9.81 o
   7 -10   6      731.07      709.22     41.68 o
   8 -10   6      208.85      201.67     44.32 o
   9 -10   6      416.55      383.92     46.77 o
  10 -10   6       55.42      122.85     43.33 o
 -10  -9   6      108.66      129.92     34.53 o
  -9  -9   6      246.40      237.83     35.89 o
  -8  -9   6       73.50       72.26     42.12 o
  -7  -9   6     3234.74     3683.06    136.36 o
  -6  -9   6      148.05      172.42     28.47 o
  -5  -9   6        3.67       20.24     29.05 o
  -4  -9   6      110.80       90.81     21.58 o
  -3  -9   6      226.70      186.82     41.80 o
  -2  -9   6     2390.44     1939.42    116.35 o
  -1  -9   6      741.54      730.96    104.88 o
   0  -9   6      127.19       64.23     26.00 o
   1  -9   6      267.66      191.65     29.76 o
   2  -9   6      801.04      921.95     89.62 o
   3  -9   6     1910.56     1636.18    139.02 o
   4  -9   6     1078.26     1146.25     91.50 o
   5  -9   6       92.23      130.84     19.16 o
   6  -9   6      725.50      647.67     92.89 o
   7  -9   6      448.04      456.11     46.40 o
   8  -9   6       64.57       50.56      8.66 o
   9  -9   6       10.04        8.40     15.04 o
  10  -9   6       13.59       30.71     11.47 o
  11  -9   6      196.87      187.33     31.73 o
 -11  -8   6      483.72      538.38     65.46 o
 -10  -8   6      609.69      739.24     44.75 o
  -9  -8   6      108.90      113.42     77.80 o
  -8  -8   6     1041.35     1113.58    144.25 o
  -7  -8   6      111.72       95.81     29.95 o
  -6  -8   6     1115.69     1192.39    110.63 o
  -5  -8   6      662.14      593.84     59.49 o
  -4  -8   6      310.47      319.99     34.41 o
  -3  -8   6     6227.52     5446.78    271.18 o
  -2  -8   6     2247.85     1823.45    113.67 o
  -1  -8   6      578.92      604.55     88.06 o
   0  -8   6     2804.93     2518.35    133.17 o
   1  -8   6     1897.72     1573.17     75.44 o
   2  -8   6      205.37      284.62     32.46 o
   3  -8   6      506.07      533.05     53.80 o
   4  -8   6        0.91       27.40     11.03 o
   5  -8   6      393.53      414.12     49.54 o
   6  -8   6        8.22       18.76      6.63 o
   7  -8   6       34.89       48.71     10.85 o
   8  -8   6     1051.58     1016.10     54.58 o
   9  -8   6      723.19      650.62    143.24 o
  10  -8   6       34.57       62.06     25.74 o
  11  -8   6      117.64      132.79     39.25 o
 -11  -7   6        5.56       40.35     13.35 o
 -10  -7   6        2.50       49.12     15.89 o
  -9  -7   6     1630.88     1648.37    201.15 o
  -8  -7   6       18.60       28.87     26.44 o
  -7  -7   6     2245.87     2244.68    199.18 o
  -6  -7   6       10.92       13.23      4.33 o
  -5  -7   6       38.61       11.60      8.40 o
  -4  -7   6     6834.09     6180.04   1423.31 o
  -3  -7   6     1813.91     1765.73    171.40 o
  -2  -7   6      544.69      393.64     62.19 o
  -1  -7   6       15.08       15.29     12.74 o
   0  -7   6       20.67       17.97     11.72 o
   1  -7   6      182.01      159.17     28.29 o
   2  -7   6      287.76      357.83     57.86 o
   3  -7   6     1255.91     1169.97     54.29 o
   4  -7   6      206.84      174.97     34.15 o
   5  -7   6     1979.05     1893.33     99.54 o
   6  -7   6     1861.95     1855.37     87.99 o
   7  -7   6      151.42      121.03     21.25 o
   8  -7   6      424.60      365.39     44.28 o
   9  -7   6       25.24       12.47      7.14 o
  10  -7   6        4.19       21.03     12.49 o
  11  -7   6       43.06       66.90     19.88 o
 -12  -6   6       84.06      120.38     22.68 o
 -11  -6   6      539.69      537.08     45.68 o
 -10  -6   6      572.70      762.33     57.55 o
  -9  -6   6      369.00      414.16     49.01 o
  -8  -6   6     2039.87     2193.93    147.39 o
  -7  -6   6      221.57      256.37     34.92 o
  -6  -6   6       75.85       61.95     14.84 o
  -5  -6   6     1284.60     1386.35    160.44 o
  -4  -6   6      201.25      187.46     33.52 o
  -3  -6   6     1905.29     1737.56    120.30 o
  -2  -6   6       51.92       36.19     16.18 o
  -1  -6   6     1095.25      748.80     80.03 o
   0  -6   6      983.10      964.42    126.80 o
   1  -6   6      789.67      632.45     78.50 o
   2  -6   6     3980.16     3851.82    126.92 o
   3  -6   6      419.08      404.48     45.88 o
   4  -6   6      280.87      246.07     37.72 o
   5  -6   6      764.63      741.64     56.94 o
   6  -6   6     1517.17     1539.05     90.50 o
   7  -6   6      702.61      718.41     53.96 o
   8  -6   6      504.98      479.91     47.25 o
   9  -6   6      214.73      161.71     36.32 o
  10  -6   6       16.67       45.11     21.03 o
  11  -6   6      934.98      925.55     96.34 o
 -12  -5   6      292.28      303.60     41.92 o
 -11  -5   6      107.97      142.45     20.11 o
 -10  -5   6       11.51       32.52     12.05 o
  -9  -5   6     1342.09     1403.78     83.01 o
  -8  -5   6     1287.45     1210.19     71.16 o
  -7  -5   6     1068.81      890.81    102.98 o
  -6  -5   6      699.89      708.09     48.99 o
  -5  -5   6     1209.64      990.35     67.73 o
  -4  -5   6     2408.30     1922.85    140.05 o
  -3  -5   6      555.45      573.20    102.58 o
  -2  -5   6      705.51      954.23    116.35 o
  -1  -5   6       16.97       62.19     24.85 o
   0  -5   6      154.55      190.00     40.27 o
   1  -5   6     1457.17     1104.34     95.07 o
   2  -5   6      489.20      523.75     81.94 o
   3  -5   6       94.80       93.15     20.13 o
   4  -5   6      114.50      134.70     24.72 o
   5  -5   6      505.86      580.05     41.47 o
   6  -5   6        0.01       11.30      7.69 o
   7  -5   6     4395.90     4390.21     96.72 o
   8  -5   6      398.80      475.71     59.89 o
   9  -5   6       24.20       28.55     19.24 o
  10  -5   6      817.79      815.58     94.30 o
  11  -5   6       61.52       34.41     24.34 o
 -13  -4   6       79.48       87.30     23.55 o
 -12  -4   6        0.80        5.16     11.49 o
 -11  -4   6      422.25      413.90     36.36 o
 -10  -4   6      595.20      517.45     49.51 o
  -9  -4   6     1970.32     1933.56     60.70 o
  -8  -4   6     3921.18     3863.22    118.23 o
  -7  -4   6        1.52       10.11     13.60 o
  -6  -4   6      410.55      351.38     32.63 o
  -5  -4   6     3194.83     2483.70    163.69 o
  -4  -4   6      261.51      267.48     56.07 o
  -3  -4   6     4030.17     5217.15    179.30 o
  -2  -4   6     1529.21     1853.14    127.43 o
  -1  -4   6      124.21      164.01     47.92 o
   0  -4   6     3232.38     4022.58     97.74 o
   1  -4   6      532.74      432.51     72.89 o
   2  -4   6     1513.21     1321.11     90.35 o
   3  -4   6      651.98      561.73    101.06 o
   5  -4   6       24.02       49.81     21.48 o
   6  -4   6     3106.41     3004.13    132.42 o
   7  -4   6      156.19      168.77     29.37 o
   8  -4   6       23.55       27.68     10.01 o
   9  -4   6      161.47      157.38     49.19 o
  10  -4   6      107.29      115.33     29.44 o
  11  -4   6      478.41      523.63     67.41 o
 -13  -3   6      196.09      186.95     44.73 o
 -12  -3   6      782.29      870.63     78.42 o
 -11  -3   6      944.46      878.21     77.22 o
 -10  -3   6     1984.88     2021.81     69.55 o
  -9  -3   6      147.40      134.24     20.62 o
  -8  -3   6        2.77       14.79     16.10 o
  -7  -3   6      907.01      956.83     69.91 o
  -6  -3   6      800.03      868.99     49.42 o
  -5  -3   6     3788.03     3267.44     79.20 o
  -4  -3   6     1901.23     1373.61     93.28 o
  -3  -3   6        6.57       12.36     10.45 o
  -2  -3   6      280.68      542.23     78.50 o
  -1  -3   6     9641.39    12117.06    227.34 o
   0  -3   6      160.79      139.54     43.20 o
   1  -3   6      223.22      209.50     37.21 o
   2  -3   6       23.35       14.78     11.34 o
   3  -3   6     2383.35     2430.04    193.32 o
   4  -3   6      206.57      188.60     31.86 o
   5  -3   6     1633.59     1327.42     72.76 o
   6  -3   6     1333.95     1322.82     80.33 o
   7  -3   6      884.91      906.05     74.41 o
   8  -3   6      748.42      666.35     71.11 o
   9  -3   6       80.13      101.95     30.97 o
  10  -3   6      668.02      840.43     77.35 o
  11  -3   6        1.39       11.09     10.58 o
 -13  -2   6       89.62      136.24     24.66 o
 -12  -2   6      121.01      110.14     18.58 o
 -11  -2   6      659.30      742.92     49.64 o
 -10  -2   6      176.53      228.27     27.63 o
  -9  -2   6     3152.69     2862.65    102.41 o
  -8  -2   6     1122.70     1056.87     55.76 o
  -7  -2   6       13.96       37.32      9.56 o
  -6  -2   6     1193.96      999.38     80.45 o
  -5  -2   6     5265.16     4353.38    107.58 o
  -4  -2   6      274.94      314.71     33.21 o
  -3  -2   6     2409.93     2752.52    132.78 o
  -2  -2   6     2124.45     2471.09    120.65 o
  -1  -2   6       47.39       64.28     22.05 o
   0  -2   6     3331.72     3776.76    114.31 o
   1  -2   6      358.41      269.65     40.52 o
   2  -2   6      271.12      310.68     50.85 o
   3  -2   6     1742.18     1399.10     98.38 o
   4  -2   6      916.69      827.56     65.12 o
   5  -2   6     1423.49     1467.80    104.87 o
   6  -2   6     1838.49     2062.62    119.97 o
   8  -2   6      946.38      791.49     98.25 o
   9  -2   6      687.00      557.52     83.85 o
  10  -2   6        7.82       28.42     12.36 o
  11  -2   6       50.99       26.63     17.20 o
 -14  -1   6       23.05       36.96     18.86 o
 -13  -1   6      163.44      154.07     45.81 o
 -12  -1   6     1294.91     1350.05    120.81 o
 -11  -1   6        3.02       35.63     22.62 o
 -10  -1   6     3422.45     3449.35     98.02 o
  -9  -1   6      355.32      328.55     31.07 o
  -8  -1   6      391.02      427.85     27.57 o
  -7  -1   6      433.96      404.49     38.02 o
  -6  -1   6      235.40      178.05     18.44 o
  -5  -1   6       27.23       27.01      9.57 o
  -4  -1   6     1712.62     1775.58    130.29 o
  -3  -1   6       16.31       31.01     18.64 o
  -2  -1   6      521.22      528.64     46.99 o
   0  -1   6       85.61       83.47     28.04 o
   1  -1   6     1886.33     1453.64    104.75 o
   2  -1   6     8453.40     8283.46    239.19 o
   3  -1   6     1547.19     1518.76    142.47 o
   4  -1   6      636.86      526.43     83.09 o
   5  -1   6     3435.49     3473.85    263.47 o
   6  -1   6      522.83      538.41     65.25 o
   7  -1   6       27.19       28.93     20.90 o
   8  -1   6      153.14      142.98     37.08 o
   9  -1   6      852.97     1022.15    103.48 o
  10  -1   6      294.53      389.06     66.90 o
 -14   0   6      905.79      901.92     59.45 o
 -13   0   6     2471.17     2677.44    113.61 o
 -12   0   6       90.83       97.21     21.45 o
 -11   0   6     1189.86     1057.66    156.38 o
 -10   0   6      381.85      371.56     28.92 o
  -9   0   6      425.46      388.59     33.93 o
  -8   0   6      428.50      397.92     50.79 o
  -7   0   6        2.71       18.88     20.96 o
  -6   0   6     1553.17     1396.93    122.46 o
  -5   0   6       37.73       32.00     12.73 o
  -4   0   6        5.80        3.92      9.12 o
  -3   0   6     3301.78     3639.12     93.17 o
  -2   0   6     6781.39     7835.89    115.64 o
  -1   0   6      624.11      495.59     65.88 o
   0   0   6      958.59      631.86     51.03 o
   1   0   6      148.43      101.15     15.93 o
   2   0   6      460.88      543.12     65.76 o
   3   0   6     1977.93     1758.08    214.22 o
   4   0   6      114.55      145.97     23.75 o
   5   0   6     3351.90     2939.70    273.86 o
   6   0   6     1214.14     1303.27     98.51 o
   7   0   6        1.70       20.26     12.62 o
   8   0   6      346.77      301.51     63.21 o
   9   0   6      746.66      933.71    102.84 o
  10   0   6       48.53      117.88     34.15 o
 -14   1   6      376.94      298.83     60.28 o
 -13   1   6       86.56       98.22     21.92 o
 -12   1   6      252.99      279.60     34.49 o
 -11   1   6      249.42      229.17     21.47 o
 -10   1   6     3035.43     2590.89     51.11 o
  -9   1   6      217.92      218.60     37.02 o
  -8   1   6      361.16      305.46     24.49 o
  -7   1   6     2983.46     3384.04    101.76 o
  -6   1   6     5057.91     5517.94    165.90 o
  -5   1   6      372.19      324.09     31.43 o
  -4   1   6        7.67       15.86     26.19 o
  -3   1   6     1275.81     1260.21    136.85 o
  -2   1   6     1242.80     1314.68    113.82 o
  -1   1   6     4340.36     5004.81     92.12 o
   0   1   6       37.93       25.36     12.87 o
   1   1   6     2908.24     2433.48    167.19 o
   2   1   6     6638.55     6409.55    229.51 o
   3   1   6      352.55      361.02     47.15 o
   4   1   6     3550.02     4429.35    222.75 o
   5   1   6      618.25      724.08     98.63 o
   6   1   6       56.76       30.10     15.23 o
   7   1   6     1012.51      791.36     60.91 o
   8   1   6      303.89      209.88     48.93 o
   9   1   6       40.57       98.89     36.96 o
  10   1   6        3.19       53.65     31.86 o
 -14   2   6      105.44       98.51     33.52 o
 -13   2   6       10.33       12.23      9.94 o
 -12   2   6     1912.36     1568.02     88.69 o
 -11   2   6     2225.50     2241.44    147.06 o
 -10   2   6      256.17      274.37     75.06 o
  -9   2   6        3.39       31.22     12.68 o
  -8   2   6      198.16      207.87     34.98 o
  -7   2   6        4.25       42.57     31.41 o
  -6   2   6     3426.44     3723.83    127.94 o
  -5   2   6      835.53      840.99     59.16 o
  -4   2   6      439.62      437.56     46.97 o
  -3   2   6     4341.61     4998.88    132.58 o
  -2   2   6     7600.15     8388.70    178.47 o
  -1   2   6     1843.18     2175.23    106.30 o
   0   2   6     6826.57     8225.00    182.01 o
   2   2   6        2.89       -5.35     16.57 o
   4   2   6       40.51       39.38     25.74 o
   5   2   6      187.75      204.53     49.70 o
   6   2   6      305.38      230.61     71.11 o
   7   2   6        4.09       82.32     34.79 o
   8   2   6      383.16      455.32     86.40 o
   9   2   6      128.49      201.98     44.35 o
 -14   3   6      879.02      779.77    128.71 o
 -13   3   6      338.90      330.31     53.39 o
 -12   3   6      545.91      653.86     82.83 o
 -11   3   6      229.64      267.94     53.84 o
 -10   3   6       15.85        9.95      6.26 o
  -9   3   6      186.77      211.79     56.90 o
  -8   3   6     1076.39     1341.13     85.51 o
  -7   3   6     3422.73     3969.37    152.11 o
  -6   3   6     2775.04     3589.60    108.57 o
  -5   3   6       40.65       38.32     16.57 o
  -4   3   6     8548.99    10240.88    215.71 o
  -3   3   6    14340.86    17804.34    534.59 o
  -2   3   6        6.45       15.30     24.91 o
  -1   3   6     1576.11     1598.07     90.40 o
   0   3   6      265.50      248.43     32.64 o
   1   3   6     1961.62     2356.38    164.90 o
   2   3   6     2884.36     3014.32    211.80 o
   3   3   6        0.20       31.91     19.40 o
   4   3   6     7564.60     6943.21    474.05 o
   5   3   6     1244.91     1148.82     67.67 o
   6   3   6      495.80      488.20     77.22 o
   7   3   6      374.72      144.00     39.38 o
   8   3   6      441.17      466.41     67.29 o
   9   3   6        5.30        2.50      6.65 o
 -14   4   6      251.34      268.76     93.03 o
 -13   4   6      111.19      113.42     27.14 o
 -12   4   6      558.22      594.86     90.86 o
 -11   4   6     1323.57     1065.35     73.02 o
 -10   4   6      134.92       76.97     32.11 o
  -9   4   6       28.94       27.93     12.40 o
  -8   4   6     3942.98     4637.59    195.10 o
  -7   4   6     1721.03     1943.06    153.18 o
  -6   4   6      285.19      289.90     39.21 o
  -5   4   6     2536.19     3163.57    198.54 o
  -4   4   6     1012.32     1605.10    119.78 o
  -3   4   6      615.28      732.46     72.06 o
  -2   4   6     1052.62     1275.77     89.77 o
  -1   4   6      375.73      481.83     80.16 o
   0   4   6     4644.88     5835.46    276.40 o
   1   4   6     6158.10     7662.86   1752.85 o
   2   4   6      228.55      222.37     47.79 o
   3   4   6       15.68       75.35     29.23 o
   4   4   6       44.65       56.59     29.63 o
   5   4   6       59.82       62.99     24.22 o
   6   4   6      288.64      264.48     34.29 o
   7   4   6       29.85       34.37     16.92 o
   8   4   6       49.34       72.95     20.07 o
 -14   5   6        4.32       38.23     24.72 o
 -13   5   6      437.38      528.47     81.81 o
 -12   5   6      926.39      798.37     78.63 o
 -11   5   6      107.58      131.00     38.74 o
 -10   5   6        3.75       15.42     17.71 o
  -9   5   6      581.98      792.26     86.40 o
  -8   5   6      199.25      327.89     46.39 o
  -7   5   6     1215.16     1567.06    178.41 o
  -6   5   6     1531.60     1845.24    193.32 o
  -5   5   6      152.33      234.35     63.33 o
  -4   5   6     7046.59     9705.75   2222.07 o
  -3   5   6     3171.05     3797.91    236.77 o
  -2   5   6     1650.55     2598.38    278.44 o
  -1   5   6     4315.28     5961.49   1364.18 o
   0   5   6     1090.72     1154.04    114.31 o
   1   5   6       93.26       82.83     36.83 o
   2   5   6      896.89     1051.20    226.07 o
   3   5   6     1430.51     1324.08    129.28 o
   4   5   6       84.32       69.07     48.04 o
   5   5   6      350.13      369.62     36.00 o
   6   5   6        7.61       38.88     16.92 o
   7   5   6      429.60      443.12     83.79 o
 -14   6   6      121.47      112.14     30.84 o
 -13   6   6       72.95       92.64     38.23 o
 -12   6   6      139.58      124.63     33.64 o
 -11   6   6       27.92       23.45     15.04 o
 -10   6   6      117.15      124.38     33.90 o
  -9   6   6       68.51      120.30     40.78 o
  -8   6   6     3707.44     4881.49    230.53 o
  -7   6   6      558.86      821.18    112.14 o
  -6   6   6       50.60       82.70     30.84 o
  -5   6   6     2673.71     3876.16    376.31 o
  -4   6   6     1315.71     2033.85    228.11 o
  -3   6   6     3747.57     5234.99    290.04 o
  -2   6   6      591.08      835.33    119.15 o
  -1   6   6      122.94      120.81     45.62 o
   0   6   6     1250.67     1338.95    118.26 o
   1   6   6      641.13      708.64     70.62 o
   2   6   6      580.50      559.27    127.37 o
   3   6   6     2803.11     2414.31    203.58 o
   4   6   6      443.21      545.39     75.55 o
   5   6   6      274.22      345.70     45.10 o
   6   6   6      551.10      511.15     62.09 o
 -13   7   6      581.25      507.19     79.26 o
 -12   7   6      730.73      582.76     99.40 o
 -11   7   6      779.91      869.74     94.43 o
 -10   7   6       12.54        7.14     16.69 o
  -9   7   6      659.79      909.62    144.51 o
  -8   7   6      771.12      922.49    147.70 o
  -7   7   6      937.95     1140.66    107.30 o
  -6   7   6     1254.84     1867.93    187.71 o
  -5   7   6       30.78      106.15     58.36 o
  -4   7   6     3175.15     4084.77    249.77 o
  -3   7   6        5.71       98.00     49.83 o
  -2   7   6     1378.47     2078.83    159.93 o
  -1   7   6     3494.25     4326.51    166.05 o
   0   7   6      728.33      788.05     69.58 o
   1   7   6      758.02      583.96     55.69 o
   2   7   6      716.86      625.01     69.20 o
   3   7   6      190.29      156.59     27.40 o
   4   7   6       22.42       46.27     18.24 o
   5   7   6      505.87      433.26     40.91 o
   6   7   6      134.60      221.99     51.87 o
 -13   8   6       43.49       86.02     30.20 o
 -12   8   6       14.39       43.58     23.70 o
 -11   8   6       16.54       69.96     35.04 o
 -10   8   6     1341.53     1319.83    271.56 o
  -9   8   6      265.49      408.43     56.96 o
  -8   8   6      394.81      371.34     88.06 o
  -7   8   6     1351.96     1537.62    208.86 o
  -6   8   6      753.32      865.53     99.14 o
  -5   8   6     1028.41     1589.10    126.80 o
  -4   8   6      279.73      497.76     63.59 o
  -3   8   6     1560.35     2555.31    246.20 o
  -2   8   6      805.90      711.21     84.49 o
  -1   8   6      496.91      378.10     61.42 o
   0   8   6       11.04       26.52     40.33 o
   1   8   6        9.39       72.34     22.24 o
   2   8   6       42.84       57.40     18.13 o
   3   8   6      531.83      524.33     53.91 o
   4   8   6      170.80      178.10     49.95 o
   5   8   6        5.43       17.59     14.59 o
 -12   9   6        2.45       23.45     17.97 o
 -11   9   6      267.74      289.91     47.41 o
 -10   9   6     1223.82     1404.70    252.83 o
  -9   9   6     2762.96     3230.71    509.86 o
  -8   9   6        6.11       21.41     17.20 o
  -7   9   6      780.07      917.78    105.77 o
  -6   9   6     2431.25     3148.26    351.21 o
  -5   9   6       27.05       64.99     31.22 o
  -4   9   6     1739.47     2778.19    310.30 o
  -3   9   6       13.05       64.10     26.51 o
  -2   9   6      284.10      320.88     51.74 o
  -1   9   6      278.09      356.58     37.08 o
   0   9   6      265.26      171.87     40.14 o
   1   9   6      674.68      764.46     72.85 o
   2   9   6      297.41      319.72     49.32 o
   3   9   6      399.81      379.97     55.24 o
 -11  10   6       38.26       56.96     33.39 o
 -10  10   6      766.36      661.76    103.86 o
  -9  10   6       38.35       51.48     30.58 o
  -8  10   6      759.39     1015.01    195.99 o
  -7  10   6      218.35      296.41     69.58 o
  -6  10   6      569.54      768.81     95.19 o
  -5  10   6     1383.86     1808.03    148.97 o
  -4  10   6        0.60       17.71     18.35 o
  -3  10   6      698.16      804.36    101.56 o
  -2  10   6     1017.02      865.04     84.38 o
  -1  10   6      218.18      162.82     34.51 o
   0  10   6      207.82      235.87     77.61 o
   1  10   6      331.19      350.16     59.19 o
   2  10   6       41.22       35.76     17.16 o
 -10  11   6      190.54      171.14     45.49 o
  -9  11   6      290.22      165.15     49.44 o
  -8  11   6      132.93      149.35     46.13 o
  -7  11   6      327.83      466.66     70.22 o
  -6  11   6      854.06     1078.35    162.61 o
  -5  11   6       32.44       25.87     18.99 o
  -4  11   6      563.95      758.03     78.37 o
  -3  11   6       56.10       97.86     19.23 o
  -2  11   6      272.51      291.56     36.06 o
  -1  11   6       39.16       63.18     24.15 o
   0  11   6        1.84       52.52     21.54 o
  -8  12   6       90.38      153.94     57.47 o
  -7  12   6       50.92       65.25     34.02 o
  -6  12   6      167.87      158.27     57.60 o
  -5  12   6      223.04      197.26     34.37 o
  -4  12   6      129.19      134.09     32.82 o
  -3  12   6        9.81       56.52     21.22 o
  -2  12   6      308.11      310.04     44.66 o
  -2 -15   7        3.39       55.18     31.99 o
  -1 -15   7       44.55       74.17     23.83 o
   0 -15   7      140.75      178.54     49.06 o
   1 -15   7      169.59      190.26     43.20 o
   2 -15   7        4.75       23.79      9.81 o
   3 -15   7        5.35       17.54      8.16 o
   4 -15   7      312.40      380.31     60.27 o
   5 -15   7       47.56       40.39     17.34 o
   6 -15   7        4.53       46.39     22.94 o
  -4 -14   7       66.04       87.42     20.64 o
  -3 -14   7      113.34       66.27     23.32 o
  -2 -14   7      204.08      251.30     51.23 o
  -1 -14   7        7.53       -2.80     14.53 o
   0 -14   7      491.29      424.48     80.16 o
   1 -14   7      286.44      280.10     62.44 o
   2 -14   7        0.79        9.96     13.70 o
   3 -14   7        1.73       17.19     12.68 o
   4 -14   7     1143.80     1450.31    147.66 o
   5 -14   7       85.18      109.32     25.81 o
   6 -14   7        4.59       31.17     16.95 o
   7 -14   7       30.22       50.91     14.25 o
  -6 -13   7       78.12      133.68     37.08 o
  -5 -13   7       17.77       21.41     13.38 o
  -4 -13   7       32.18       44.22     23.83 o
  -3 -13   7       64.54       59.26     39.63 o
  -2 -13   7      148.54      217.27     51.48 o
  -1 -13   7       43.07       45.88     17.84 o
   0 -13   7     1611.29     1668.24    109.47 o
   1 -13   7      367.61      408.30     73.27 o
   2 -13   7       73.58       18.39     17.46 o
   3 -13   7      452.67      570.78     62.75 o
   4 -13   7      231.10      170.72     30.24 o
   5 -13   7       35.80       52.75     18.87 o
   6 -13   7       71.59       65.71     38.29 o
   7 -13   7      182.64      172.69     34.79 o
   8 -13   7       15.93       27.06     10.49 o
  -7 -12   7       52.29      119.13     30.62 o
  -6 -12   7       24.78       46.00     24.34 o
  -5 -12   7      345.61      342.80    100.93 o
  -4 -12   7       43.03       13.00     12.87 o
  -3 -12   7        9.46       13.64     19.50 o
  -2 -12   7       71.82       76.21     26.25 o
  -1 -12   7      181.02      245.69     37.47 o
   0 -12   7       50.24       48.68     24.47 o
   1 -12   7      118.47      107.55     27.40 o
   2 -12   7       66.49       27.76     41.29 o
   3 -12   7        1.59       17.92     32.30 o
   4 -12   7      251.64      305.92     39.13 o
   5 -12   7        9.95       11.40      9.21 o
   6 -12   7      156.03      185.68     45.49 o
   7 -12   7        6.60       11.64     18.61 o
   8 -12   7       83.77       14.65     13.38 o
   9 -12   7       16.15       42.48     26.76 o
  -8 -11   7      174.03      285.40     36.41 o
  -7 -11   7       78.24      141.61     24.04 o
  -6 -11   7      264.60      353.10     44.47 o
  -5 -11   7       80.23      177.26     45.11 o
  -4 -11   7       42.96       67.03     31.09 o
  -3 -11   7        5.45       13.00      8.41 o
  -2 -11   7      414.12      553.96     93.41 o
  -1 -11   7     1822.04     1783.95     76.72 o
   0 -11   7       21.19       32.75     24.85 o
   1 -11   7       72.70       75.44     35.55 o
   2 -11   7     1096.86     1093.13    160.44 o
   3 -11   7     1273.27     1310.41    116.04 o
   4 -11   7      336.86      359.30     49.91 o
   5 -11   7      707.63      716.77     73.53 o
   6 -11   7        1.89       37.17     21.28 o
   7 -11   7      171.39      308.87     62.57 o
   8 -11   7      117.41      125.04     25.69 o
   9 -11   7      157.61      118.64     36.96 o
  -9 -10   7      585.64      742.28     70.33 o
  -8 -10   7      236.52      215.55     32.74 o
  -7 -10   7        4.12       39.83     37.21 o
  -6 -10   7        7.06       43.58     18.86 o
  -5 -10   7      280.33      305.33     66.90 o
  -4 -10   7      380.24      449.59     60.28 o
  -3 -10   7        2.80        3.57     12.23 o
  -2 -10   7     1853.99     1746.23    115.46 o
  -1 -10   7      859.64      997.94    142.60 o
   0 -10   7       47.88       46.77     21.15 o
   1 -10   7      840.35      957.67    163.37 o
   2 -10   7      608.30      645.33     46.51 o
   3 -10   7        7.05       13.00     17.97 o
   4 -10   7      122.45      119.34     21.36 o
   5 -10   7      721.64      894.82    153.43 o
   6 -10   7      737.29      631.30     65.87 o
   7 -10   7      682.73      466.65    103.81 o
   8 -10   7       28.17       30.75     10.10 o
   9 -10   7       65.96       43.36     21.79 o
 -10  -9   7      141.93      183.57     51.55 o
  -9  -9   7      161.12      218.44     30.90 o
  -8  -9   7      210.53      258.56     42.76 o
  -7  -9   7      378.07      471.95     54.02 o
  -6  -9   7      160.02      178.39     48.93 o
  -5  -9   7      178.76      159.55     39.76 o
  -4  -9   7      218.43      321.90     57.09 o
  -3  -9   7     3284.79     3142.65    167.32 o
  -2  -9   7      266.53      280.74    129.35 o
  -1  -9   7      823.22      683.68    102.71 o
   0  -9   7       71.69       78.88     28.55 o
   1  -9   7      148.99      220.72     40.01 o
   2  -9   7      524.36      585.18    111.50 o
   3  -9   7      580.61      604.16     93.28 o
   4  -9   7      683.16      686.36    108.57 o
   5  -9   7      261.37      207.70     32.50 o
   6  -9   7       20.83       27.99      8.06 o
   7  -9   7       16.92       47.10     13.29 o
   8  -9   7      660.21      517.48     57.29 o
   9  -9   7      101.33       95.58     29.44 o
  10  -9   7      280.66      289.28     40.65 o
 -11  -8   7      404.41      457.81     73.90 o
 -10  -8   7      394.22      493.74     43.29 o
  -9  -8   7       70.70       82.17     21.15 o
  -8  -8   7       45.65       61.57     21.66 o
  -7  -8   7      890.52      980.31     83.24 o
  -6  -8   7        5.41       39.52     14.44 o
  -5  -8   7      434.99      430.47     70.47 o
  -4  -8   7     1594.47     1717.30    218.55 o
  -3  -8   7     1052.16      962.76     57.98 o
  -2  -8   7     1336.48     1369.66    178.66 o
  -1  -8   7      414.93      419.64     43.20 o
   0  -8   7      379.59      231.55     45.75 o
   1  -8   7      494.54      362.55     66.01 o
   2  -8   7      430.71      374.91     36.70 o
   3  -8   7     1376.05     1386.35     95.07 o
   4  -8   7      227.80      244.42     44.35 o
   5  -8   7      356.24      396.94     34.61 o
   6  -8   7      612.94      638.08     50.43 o
   7  -8   7      155.07      176.78     29.56 o
   8  -8   7       71.20      121.44     32.50 o
   9  -8   7        0.49       12.66     12.62 o
  10  -8   7       11.72       35.30     15.80 o
 -11  -7   7        2.11       15.06      8.40 o
 -10  -7   7       99.37      101.40     48.11 o
  -9  -7   7       16.62       26.08     10.83 o
  -8  -7   7      148.13      132.41     33.71 o
  -7  -7   7      613.37      559.69     43.58 o
  -6  -7   7      598.77      570.93     62.32 o
  -5  -7   7       19.82       14.78     10.32 o
  -4  -7   7      725.90      719.24    104.50 o
  -3  -7   7     6017.51     5511.39    259.20 o
  -2  -7   7       82.50       55.18     30.46 o
  -1  -7   7      902.79      913.06    152.54 o
   0  -7   7     1301.19     1168.31     93.15 o
   1  -7   7       29.86       69.45     24.98 o
   2  -7   7      665.30      659.09     97.87 o
   3  -7   7       21.21       30.84     15.55 o
   4  -7   7      827.99      812.90    124.76 o
   5  -7   7      134.66      162.69     22.56 o
   6  -7   7      659.86      635.48     56.56 o
   7  -7   7      238.81      234.61     37.59 o
   8  -7   7       51.34       51.14     14.78 o
   9  -7   7      269.50      208.67     34.07 o
  10  -7   7      523.06      515.98     68.30 o
 -12  -6   7      142.86      204.89     29.21 o
 -11  -6   7      176.99      198.78     20.47 o
 -10  -6   7      261.84      269.29     35.48 o
  -9  -6   7      211.12      228.35     38.98 o
  -8  -6   7      727.23      706.49    113.80 o
  -7  -6   7      147.47      103.86     35.04 o
  -6  -6   7        2.70       10.58      7.35 o
  -5  -6   7      909.16     1048.91    151.39 o
  -4  -6   7     3409.60     2877.84    148.21 o
  -3  -6   7     1069.21     1051.20    110.61 o
  -2  -6   7     2932.95     2726.83    241.74 o
  -1  -6   7      474.43      570.90     94.68 o
   0  -6   7       24.71       47.92     23.83 o
   1  -6   7     3506.52     3232.24    157.25 o
   2  -6   7        2.04       27.65     16.57 o
   3  -6   7     2455.01     2329.88    139.41 o
   4  -6   7      455.72      476.99     64.10 o
   5  -6   7     1154.65     1140.97     95.24 o
   6  -6   7      310.80      324.70     95.19 o
   7  -6   7      454.00      488.27     38.84 o
   8  -6   7       10.55       34.78     13.64 o
   9  -6   7      235.26      276.53     56.71 o
  10  -6   7      170.96      181.85     40.52 o
  11  -6   7      149.95      212.94     34.41 o
 -12  -5   7      479.76      567.51    116.49 o
 -11  -5   7       79.19      135.28     24.13 o
 -10  -5   7      107.25      174.89     23.07 o
  -9  -5   7      955.09      932.42     63.72 o
  -8  -5   7      865.99      767.92     39.32 o
  -7  -5   7        5.99       16.77      7.46 o
  -6  -5   7      390.31      388.61     39.25 o
  -5  -5   7      879.92     1013.74    137.12 o
  -4  -5   7     1435.61     1158.76    100.67 o
  -3  -5   7     1231.60     1331.43    100.67 o
  -2  -5   7      873.08     1079.11    142.85 o
  -1  -5   7     1873.17     1983.26    131.89 o
   0  -5   7     1601.06     1261.85     93.03 o
   1  -5   7       21.49       13.13     14.40 o
   2  -5   7     3228.88     2899.63    135.72 o
   3  -5   7       23.53       13.38      9.56 o
   4  -5   7      524.14      529.74     80.28 o
   5  -5   7      617.73      769.06     73.53 o
   6  -5   7        4.17       12.79     58.81 o
   7  -5   7       52.56       70.05     21.58 o
   8  -5   7      116.97      148.70     25.72 o
   9  -5   7      133.08      135.61     24.47 o
  10  -5   7       15.67       13.25     14.78 o
 -13  -4   7       94.40       56.60     43.45 o
 -12  -4   7       25.60       74.27     30.33 o
 -11  -4   7        8.72       15.08     17.86 o
 -10  -4   7      212.37      227.74     26.98 o
  -9  -4   7       66.66       53.34     12.86 o
  -8  -4   7     3642.94     3391.36    145.90 o
  -7  -4   7      576.42      476.88     33.84 o
  -6  -4   7      576.38      578.93     55.66 o
  -5  -4   7    10464.76     9939.68    353.12 o
  -4  -4   7     1464.22     1147.03    109.47 o
  -2  -4   7      101.96      405.37     47.92 o
  -1  -4   7     1303.07     1779.62    194.72 o
   0  -4   7       30.19       60.53     18.86 o
   1  -4   7     1421.03     1104.47     92.52 o
   2  -4   7      770.33      749.95    125.14 o
   3  -4   7       71.02       69.71     29.56 o
   4  -4   7     1292.39     1428.28    146.04 o
   5  -4   7      602.52      613.86     37.02 o
   6  -4   7      182.45      166.57     27.57 o
   7  -4   7      763.27      842.77     68.33 o
   8  -4   7      425.07      428.10     98.83 o
   9  -4   7      274.45      330.31     46.64 o
  10  -4   7      872.09      991.18     93.92 o
 -13  -3   7      205.66      175.32     32.19 o
 -12  -3   7      119.22      123.77     19.00 o
 -11  -3   7     1058.79      963.64     59.77 o
 -10  -3   7        4.08        2.87      4.67 o
  -9  -3   7     2544.91     2547.55    180.15 o
  -8  -3   7      460.60      440.31     33.99 o
  -7  -3   7      199.53      176.50     21.05 o
  -6  -3   7     4228.33     3731.20    125.24 o
  -5  -3   7      512.97      410.43     43.69 o
  -4  -3   7    25027.24    25671.70   4700.57 o
  -3  -3   7     3940.87     3973.52    165.15 o
  -2  -3   7     1366.23     1554.06    110.61 o
  -1  -3   7     1184.75     1102.05    122.08 o
   0  -3   7     2062.24     2178.87    167.07 o
   1  -3   7     1025.46      839.29     60.76 o
   3  -3   7      849.28      898.28    150.12 o
   4  -3   7      704.53      677.57     48.68 o
   5  -3   7       15.92        8.54     20.01 o
   6  -3   7       34.27       37.03     48.11 o
   7  -3   7        0.13       49.53     15.96 o
   8  -3   7      104.34      129.22     38.36 o
   9  -3   7      238.33      167.19     45.37 o
  10  -3   7       13.26       24.59     13.13 o
 -13  -2   7      164.38      163.35     62.32 o
 -12  -2   7      422.40      464.15     59.93 o
 -11  -2   7       12.39       21.97      9.22 o
 -10  -2   7     1145.04     1158.74     72.83 o
  -9  -2   7      550.12      490.48     33.15 o
  -8  -2   7      464.03      396.16     34.25 o
  -7  -2   7     1322.82     1244.77     90.59 o
  -6  -2   7       29.49       39.58     13.89 o
  -5  -2   7     1870.03     1420.96     82.79 o
  -3  -2   7     1931.99     2027.11     95.94 o
  -1  -2   7     2854.60     3179.99    114.05 o
   1  -2   7     2849.31     2786.60    745.23 o
   2  -2   7      787.37      874.71     70.47 o
   3  -2   7      432.59      514.83     73.78 o
   4  -2   7      458.67      492.66     48.81 o
   5  -2   7      537.32      624.33     84.23 o
   6  -2   7     1602.03     1636.50    172.04 o
   7  -2   7        4.00       79.01     31.60 o
   8  -2   7      652.85      669.28    100.93 o
   9  -2   7      292.53      228.23     35.04 o
  10  -2   7      367.00      389.06     63.59 o
 -14  -1   7      576.89      704.71    129.09 o
 -13  -1   7       47.86       44.27     23.78 o
 -12  -1   7       64.22       55.89     24.15 o
 -11  -1   7     1695.01     1631.20    132.40 o
 -10  -1   7     1263.26     1118.94     65.37 o
  -9  -1   7     1473.04     1429.24     80.30 o
  -8  -1   7     2094.91     1853.94     95.06 o
  -7  -1   7      782.72      723.84     49.62 o
  -6  -1   7     5960.56     4916.25    148.91 o
  -5  -1   7        2.60       20.81     16.20 o
  -4  -1   7        2.45       13.20     10.04 o
  -3  -1   7     3633.70     4198.25    308.71 o
  -2  -1   7        6.80        3.43      8.47 o
  -1  -1   7     2276.04     2178.80    388.80 o
   0  -1   7        9.14       23.07     20.64 o
   1  -1   7       10.88       58.87     26.38 o
   2  -1   7      361.78      308.14     41.42 o
   3  -1   7     1170.93     1092.11    143.62 o
   4  -1   7        9.34       39.89     21.92 o
   5  -1   7      764.65      749.84    130.68 o
   6  -1   7        5.03       17.11     16.12 o
   7  -1   7       24.09       65.25     33.77 o
   8  -1   7      383.69      485.14     60.66 o
   9  -1   7      115.50       80.54     30.33 o
  10  -1   7      378.57      455.19     93.66 o
 -14   0   7        0.95        3.06      7.26 o
 -13   0   7       76.34      106.36     24.85 o
 -12   0   7     1538.56     1438.72    120.89 o
 -11   0   7       77.79       86.15     24.66 o
 -10   0   7     2524.51     2360.05    107.78 o
  -9   0   7      328.36      316.11     30.48 o
  -8   0   7      481.50      473.39     34.65 o
  -7   0   7     2080.47     2023.72    109.14 o
  -6   0   7      267.81      273.75     28.69 o
  -5   0   7     5196.09     5597.37    121.61 o
  -4   0   7        5.88       22.66     11.18 o
  -3   0   7      857.97      843.16     52.19 o
  -2   0   7      761.90      710.00     66.35 o
  -1   0   7     1621.88     1323.40    131.51 o
   0   0   7     1040.59      778.27    115.52 o
   1   0   7      225.31      186.95     36.57 o
   2   0   7     1492.18     1321.36    119.02 o
   3   0   7        1.44       74.68     22.43 o
   4   0   7      500.17      531.79     83.41 o
   5   0   7      122.39      128.32     25.02 o
   6   0   7      405.97      399.12     57.60 o
   7   0   7      668.94      814.30    110.61 o
   8   0   7        1.07      108.19     38.36 o
   9   0   7      619.56      854.57     79.26 o
 -14   1   7       90.56       52.25     25.23 o
 -13   1   7       21.45       61.93     29.05 o
 -12   1   7     1594.59     1532.04     94.68 o
 -11   1   7     1461.05     1500.09     89.21 o
 -10   1   7      160.12      167.78     55.11 o
  -9   1   7      405.95      379.70     28.63 o
  -8   1   7      214.59      164.10     20.73 o
  -7   1   7      876.38      696.99     43.99 o
  -6   1   7     5531.41     6141.51    123.67 o
  -5   1   7     1887.14     1843.30     90.77 o
  -4   1   7       27.77        8.24     15.95 o
  -3   1   7     1490.90     1352.87    152.92 o
  -2   1   7        8.83       25.51     14.91 o
  -1   1   7     2041.98     2221.55    108.34 o
   0   1   7     1173.93      907.20    106.92 o
   1   1   7      230.53      235.50     40.65 o
   2   1   7      615.30      548.19    146.80 o
   3   1   7     2453.63     2131.08    132.53 o
   4   1   7      269.34      333.01     34.06 o
   5   1   7     1333.87     1521.69    184.91 o
   6   1   7      161.00      132.53     35.43 o
   7   1   7      216.60      250.03     51.36 o
   8   1   7      409.45      567.72     64.74 o
   9   1   7        3.38       45.88     33.39 o
 -14   2   7       51.42       98.12     34.02 o
 -13   2   7      926.62      925.68    138.14 o
 -12   2   7        5.71       28.60     11.25 o
 -11   2   7     1076.56     1116.45    155.60 o
 -10   2   7     2053.58     2148.38    131.08 o
  -9   2   7       41.19       55.52     20.33 o
  -8   2   7     4327.15     5012.49    177.36 o
  -7   2   7     4303.90     4756.52    247.92 o
  -6   2   7       20.92       36.23     13.41 o
  -5   2   7        3.27       85.13     25.81 o
  -4   2   7       68.66       50.22     17.54 o
  -3   2   7      348.89      333.09     42.82 o
  -2   2   7     1658.95     1765.30     90.34 o
  -1   2   7        9.91       25.26     34.92 o
   0   2   7      157.76      162.37     46.39 o
   1   2   7     2250.80     2279.62    323.49 o
   2   2   7     1674.38     1514.55    113.42 o
   4   2   7     3693.59     3456.14    113.16 o
   5   2   7       35.94       85.00     46.90 o
   6   2   7       18.87       17.20     13.25 o
   7   2   7      241.49      190.77     54.80 o
   8   2   7       36.71       -1.40      9.05 o
 -14   3   7      702.31      694.01     96.72 o
 -13   3   7      307.14      290.68     42.82 o
 -12   3   7      692.69      567.72     69.83 o
 -11   3   7      869.68      509.18    223.71 o
 -10   3   7      115.46      140.50     27.53 o
  -9   3   7      289.31      314.41     45.43 o
  -8   3   7      108.62      176.91     20.74 o
  -7   3   7     1634.11     1858.51     98.70 o
  -6   3   7      806.93      957.35    208.29 o
  -5   3   7       42.35       39.63     17.97 o
  -4   3   7      471.80      582.83     52.67 o
  -3   3   7      365.06      425.58     48.50 o
  -2   3   7     1326.01     1517.68    142.90 o
  -1   3   7      222.74      214.86     36.64 o
   0   3   7     1584.81     1470.82     99.40 o
   1   3   7      798.50      636.22     48.56 o
   2   3   7      347.18      304.95     56.84 o
   3   3   7       34.64       60.38     33.07 o
   4   3   7      708.55      643.21     51.48 o
   5   3   7     1096.65     1217.80    105.40 o
   6   3   7       57.23       23.33     14.85 o
   7   3   7      335.92      307.75     42.82 o
   8   3   7      303.25      271.44     40.53 o
 -14   4   7       26.69       85.51     25.87 o
 -13   4   7      977.79     1059.49    156.36 o
 -12   4   7       59.36      132.91     34.53 o
 -11   4   7      559.87      510.88     68.18 o
 -10   4   7      371.56      406.18     80.92 o
  -9   4   7        6.07       29.02     16.21 o
  -8   4   7     2093.36     2762.54    163.78 o
  -7   4   7     1048.08     1258.72     96.72 o
  -6   4   7      400.00      402.70     40.02 o
  -5   4   7        6.13       66.46     18.80 o
  -4   4   7      971.07     1296.21    123.34 o
  -3   4   7      663.05      696.87     51.98 o
  -2   4   7     2753.95     3335.84    145.84 o
  -1   4   7      292.66      339.87    109.72 o
   0   4   7      103.93       89.71     36.96 o
   1   4   7      877.22      750.20     64.74 o
   2   4   7      716.63      690.82     67.16 o
   3   4   7     3636.82     3415.26    283.29 o
   4   4   7      920.25      880.07     46.30 o
   5   4   7       71.17      126.65     29.56 o
   6   4   7        0.16       54.81     33.07 o
   7   4   7      426.54      485.42     99.27 o
 -14   5   7      584.44      597.03    117.37 o
 -13   5   7       36.34       69.20     25.23 o
 -12   5   7     1267.60     1021.00     65.12 o
 -11   5   7      699.02      632.71    103.48 o
 -10   5   7       43.55       93.79     37.98 o
  -9   5   7     1522.85     1923.49    216.13 o
  -8   5   7      891.01     1078.73    152.03 o
  -7   5   7      480.02      611.05     68.94 o
  -6   5   7      239.60      239.90     33.42 o
  -5   5   7      774.69      895.35    107.17 o
  -4   5   7      754.72     1174.05    110.61 o
  -3   5   7     1307.51     1997.27    240.98 o
  -2   5   7       17.40       53.27     34.53 o
  -1   5   7      810.57      668.90    103.48 o
   0   5   7     2711.11     3546.36    226.45 o
   1   5   7      692.96      705.73     90.99 o
   2   5   7     1439.21     1227.27     93.66 o
   3   5   7       38.46      104.00     28.53 o
   4   5   7        4.98       34.46     26.44 o
   5   5   7       36.53       72.30     26.72 o
   6   5   7       31.89       38.22     13.81 o
 -13   6   7      687.52      884.77    116.47 o
 -12   6   7      405.09      381.92     69.45 o
 -11   6   7       65.46      116.86     31.86 o
 -10   6   7       41.59       14.15     20.13 o
  -9   6   7       17.95       76.97     34.15 o
  -8   6   7      586.12      839.03    103.35 o
  -7   6   7      399.38      572.05     65.63 o
  -6   6   7       52.92       47.53     30.71 o
  -5   6   7     1473.80     1880.54    174.33 o
  -4   6   7     3908.63     5219.95    318.20 o
  -3   6   7      921.35     1577.89    111.38 o
  -2   6   7     1792.91     2394.10    295.26 o
  -1   6   7     1023.24     1413.88    174.84 o
   0   6   7      238.82      225.30     51.61 o
   1   6   7     2281.76     2473.10     84.20 o
   2   6   7        3.25       16.77     42.37 o
   3   6   7      782.22      816.83     83.60 o
   4   6   7      218.17      236.84     35.73 o
   5   6   7        4.98       30.01     18.88 o
   6   6   7      496.49      431.11     76.26 o
 -13   7   7      615.44      481.57    118.90 o
 -12   7   7      196.96      207.84     37.34 o
 -11   7   7       72.24       64.61     33.90 o
 -10   7   7       61.09      116.47     32.11 o
  -9   7   7     1350.75     1740.49    250.41 o
  -8   7   7       15.83        4.72     14.65 o
  -7   7   7      443.79      527.83     84.36 o
  -6   7   7       87.15      125.40     37.34 o
  -5   7   7      482.78      566.32     81.81 o
  -4   7   7      315.17      514.58     77.35 o
  -3   7   7      855.78     1080.64     90.10 o
  -2   7   7      135.64      231.93     48.55 o
  -1   7   7      520.73      506.04     82.96 o
   0   7   7     2155.80     2165.49    145.27 o
   1   7   7        1.06        6.55     10.84 o
   2   7   7     1598.60     1579.58    107.24 o
   3   7   7      618.99      711.98     89.87 o
   4   7   7       33.00       63.62     22.75 o
   5   7   7        0.92       28.03     32.43 o
 -12   8   7      305.08      179.55     42.05 o
 -11   8   7      215.14      151.14     43.07 o
 -10   8   7      672.39      646.22     76.72 o
  -9   8   7      154.38      215.75     59.64 o
  -8   8   7     1079.00     1640.33    170.63 o
  -7   8   7      847.52     1165.38    157.51 o
  -6   8   7      569.84      996.02     97.10 o
  -5   8   7      352.75      509.86     64.86 o
  -4   8   7     1077.56     1836.83    202.49 o
  -3   8   7      564.18      778.49     74.29 o
  -2   8   7     1617.10     2078.83    242.00 o
  -1   8   7     1733.65     1581.58    229.25 o
   0   8   7       47.09       85.11     19.86 o
   1   8   7      642.66      598.86     66.83 o
   2   8   7       18.58       66.12     26.76 o
   3   8   7       35.57       35.24     16.22 o
 -12   9   7        3.35       54.29     29.69 o
 -11   9   7      133.28      112.78     44.60 o
 -10   9   7        0.86       33.90     18.61 o
  -9   9   7      377.26      515.47     80.67 o
  -8   9   7     1683.19     2319.43    206.83 o
  -7   9   7        9.68       22.68     14.78 o
  -6   9   7     1212.70     1815.17    205.42 o
  -5   9   7     2847.39     3601.03    360.38 o
  -4   9   7        0.50       31.48     26.76 o
  -3   9   7     2295.99     2875.04    300.49 o
  -2   9   7      526.01      871.52     97.23 o
  -1   9   7       18.44       48.30     26.00 o
   0   9   7      544.29      496.65     44.83 o
   1   9   7       64.91       48.14     39.38 o
   2   9   7      138.50       88.58     30.84 o
 -10  10   7      948.81     1090.96    118.77 o
  -9  10   7       47.21       86.02     31.48 o
  -8  10   7       78.18       95.83     32.62 o
  -7  10   7      416.39      545.67     77.86 o
  -6  10   7      406.86      706.62     73.40 o
  -5  10   7      431.63      543.63     75.95 o
  -4  10   7      537.36      701.52     72.38 o
  -3  10   7       57.27       65.50     30.71 o
  -2  10   7      426.52      500.84     49.64 o
  -1  10   7      573.02      575.42     55.48 o
   0  10   7      201.83      174.09     32.46 o
   1  10   7      228.33      293.20     67.79 o
  -9  11   7       12.19       88.82     29.31 o
  -8  11   7       85.26       80.28     26.38 o
  -7  11   7        0.43       -9.43     18.22 o
  -6  11   7      921.85     1196.48    116.60 o
  -5  11   7      363.45      537.26     79.90 o
  -4  11   7      313.66      239.58     64.74 o
  -3  11   7      475.28      485.62     62.00 o
  -2  11   7      266.08      255.38     66.01 o
  -2 -15   8        1.28       21.92     10.83 o
  -1 -15   8       38.70       70.60     22.68 o
   0 -15   8      535.39      612.45     93.66 o
   1 -15   8       81.28       69.20     20.26 o
   2 -15   8        6.59       -5.35     11.72 o
   3 -15   8       56.10      115.33     42.05 o
   4 -15   8      504.81      574.09     52.38 o
   5 -15   8      304.15      275.88     62.95 o
  -4 -14   8      125.89      188.47     46.90 o
  -3 -14   8       31.30       25.49     15.04 o
  -2 -14   8        2.68       13.64     15.16 o
  -1 -14   8        1.63        1.27     10.58 o
   0 -14   8      950.73      990.80    142.34 o
   1 -14   8        3.43       60.79     30.33 o
   2 -14   8       84.72       97.23     38.74 o
   3 -14   8      181.18      243.65     36.83 o
   4 -14   8       10.30       83.34     30.84 o
   5 -14   8      703.39     1008.26    174.71 o
   6 -14   8      190.79      197.12     38.38 o
  -6 -13   8      169.40      249.26     60.40 o
  -5 -13   8       16.02       19.62     21.54 o
  -4 -13   8        0.50        7.65     15.80 o
  -3 -13   8        8.68       15.55      9.94 o
  -2 -13   8       27.38       26.89     15.04 o
  -1 -13   8        0.41       18.99     13.00 o
   0 -13   8      384.43      467.94     85.00 o
   1 -13   8      233.74      183.12     57.47 o
   2 -13   8        5.51        4.59     11.72 o
   3 -13   8        9.19       15.16     15.16 o
   4 -13   8      642.57      873.56    140.56 o
   5 -13   8      257.93      319.09     56.96 o
   6 -13   8       21.89       19.62     14.02 o
   7 -13   8      252.14      288.64     46.13 o
  -7 -12   8       16.64       39.12     27.78 o
  -6 -12   8      180.91      265.19     44.47 o
  -5 -12   8      241.90      286.60     47.79 o
  -4 -12   8       47.01       88.18     33.01 o
  -3 -12   8       58.36       82.07     27.02 o
  -2 -12   8       16.17       26.51     20.39 o
  -1 -12   8      479.09      544.40     96.09 o
   0 -12   8        3.19       22.30     18.48 o
   1 -12   8        2.92       -1.40     10.83 o
   2 -12   8       63.96      132.79     30.20 o
   3 -12   8     1349.67     1499.77    233.20 o
   4 -12   8       10.43       56.84     20.01 o
   5 -12   8       17.60       18.48     15.16 o
   6 -12   8       34.24       51.87     24.72 o
   7 -12   8        6.40       77.48     29.44 o
   8 -12   8      122.01      179.94     45.37 o
  -8 -11   8      108.38      187.07     41.54 o
  -7 -11   8        7.37       54.54     23.96 o
  -6 -11   8      780.62      960.98    157.00 o
  -5 -11   8      299.05      290.68     64.86 o
  -4 -11   8       92.10      121.95     37.34 o
  -3 -11   8      646.04      777.86    116.22 o
  -2 -11   8       16.42        1.91     10.32 o
  -1 -11   8       21.16       24.59     22.05 o
   0 -11   8       13.20       53.27     29.18 o
   1 -11   8       63.09      101.82     38.74 o
   2 -11   8      180.79      193.57     39.89 o
   3 -11   8      242.48      293.35     60.40 o
   4 -11   8      721.77      963.66    116.60 o
   5 -11   8        2.16        9.68     10.19 o
   6 -11   8      278.41      329.42     37.59 o
   7 -11   8      372.81      294.12     65.37 o
   8 -11   8      126.44       91.24     28.80 o
   9 -11   8      213.53      198.92     41.16 o
  -9 -10   8      122.52      179.43     49.44 o
  -8 -10   8        3.96       64.74     31.09 o
  -7 -10   8      260.48      336.17     44.73 o
  -6 -10   8       27.74       34.66     15.42 o
  -5 -10   8       67.18       35.43     21.54 o
  -4 -10   8      129.99      136.99     33.64 o
  -3 -10   8        1.94        7.52     13.25 o
  -2 -10   8       51.56       23.58     19.24 o
   0 -10   8        3.19      102.71     39.63 o
   1 -10   8      402.26      457.74     82.07 o
   2 -10   8      923.21      936.89    147.44 o
   3 -10   8      659.65      776.58    138.78 o
   4 -10   8       12.98       11.60      8.54 o
   5 -10   8       14.11      104.75     26.12 o
   6 -10   8       44.10       35.23     20.33 o
   7 -10   8        1.17       24.30      9.49 o
   8 -10   8      277.66      234.94     34.27 o
   9 -10   8        0.41       18.10     13.00 o
 -10  -9   8        0.85       72.13     25.36 o
  -9  -9   8        2.44       29.05     20.39 o
  -8  -9   8      302.22      472.78     64.86 o
  -7  -9   8      156.79      174.71     42.18 o
  -6  -9   8       56.58       94.56     40.91 o
  -5  -9   8      167.11      241.87     54.03 o
  -4  -9   8      157.44      253.72     53.65 o
  -3  -9   8       12.44       33.52     13.76 o
  -2  -9   8     1038.29      937.02     56.45 o
  -1  -9   8      385.72      463.60     64.61 o
   0  -9   8       92.68      112.52     35.68 o
   1  -9   8      273.36      332.09     58.49 o
   2  -9   8     1412.08     1304.67    123.87 o
   3  -9   8       17.91       43.07     22.05 o
   4  -9   8       36.41       48.30     23.45 o
   5  -9   8      180.32      152.29     19.42 o
   6  -9   8       49.80       37.94     12.14 o
   7  -9   8       91.74       91.49     18.99 o
   8  -9   8      132.27      129.35     32.11 o
   9  -9   8       17.97       27.21      9.21 o
  10  -9   8       53.63       56.96     25.87 o
 -11  -8   8      382.06      386.67     65.00 o
 -10  -8   8      205.85      243.91     46.39 o
  -9  -8   8      189.55      189.37     42.31 o
  -8  -8   8       71.89      103.22     29.05 o
  -7  -8   8      485.08      535.84     37.19 o
  -6  -8   8       99.14      104.74     51.93 o
  -5  -8   8       21.28        7.52     14.27 o
  -4  -8   8      472.04      554.08     80.03 o
  -3  -8   8      992.92     1011.95     60.79 o
  -2  -8   8       10.60       38.87     21.15 o
  -1  -8   8       53.33       57.73     27.78 o
   0  -8   8     1024.71     1151.11    163.63 o
   1  -8   8        3.99       51.36     25.61 o
   2  -8   8      641.55      719.75    125.65 o
   3  -8   8      194.29      221.48     37.59 o
   4  -8   8      208.19      242.63     40.40 o
   5  -8   8       29.45       14.02     10.70 o
   6  -8   8      537.13      558.03     53.48 o
   7  -8   8      102.17       75.89     15.40 o
   8  -8   8        7.08       44.71     13.88 o
   9  -8   8       99.65       29.31     10.19 o
  10  -8   8      221.10      207.08     50.97 o
 -11  -7   8      443.34      493.84     65.03 o
 -10  -7   8       92.63      101.73     43.14 o
  -9  -7   8        5.25       16.31     15.55 o
  -8  -7   8      256.14      204.65     23.82 o
  -7  -7   8       78.19       98.52     27.53 o
  -6  -7   8       63.45       50.16     18.81 o
  -5  -7   8     1907.97     2024.80    236.77 o
  -4  -7   8      194.44      309.03     49.83 o
  -3  -7   8      688.27      798.88    102.46 o
  -2  -7   8      393.79      387.14     53.65 o
  -1  -7   8      138.10      214.47     39.25 o
   0  -7   8       37.75       41.29     21.28 o
   1  -7   8      726.79      882.10     86.15 o
   2  -7   8      471.66      491.39     68.69 o
   3  -7   8      839.38      843.36    133.42 o
   4  -7   8      497.16      522.48     76.72 o
   5  -7   8     1383.27     1499.13    188.98 o
   6  -7   8       62.34       50.19     17.65 o
   7  -7   8       25.06       24.26     28.16 o
   8  -7   8        1.84       14.72     19.56 o
   9  -7   8       10.97       20.35     13.95 o
  10  -7   8      115.45      110.10     27.65 o
 -12  -6   8       10.97       20.14     12.81 o
 -11  -6   8        4.64       27.33     13.83 o
 -10  -6   8        8.07        8.49      8.59 o
  -9  -6   8        2.34       13.31     20.71 o
  -8  -6   8      265.90      250.66     47.15 o
  -7  -6   8       64.82       79.27     19.75 o
  -6  -6   8      667.14      598.18     58.69 o
  -5  -6   8      796.47      787.67    127.18 o
  -4  -6   8      854.24      788.82    113.54 o
  -3  -6   8      578.64      595.63     95.19 o
  -2  -6   8        4.83       32.11     22.05 o
  -1  -6   8      232.67      224.16     44.98 o
   0  -6   8     1382.13     1192.14     58.87 o
   1  -6   8       95.50      193.70     42.95 o
   2  -6   8      392.97      448.06     57.60 o
   3  -6   8     1294.79     1165.89    159.29 o
   4  -6   8      185.37      222.88     40.65 o
   6  -6   8       50.90       62.60     33.39 o
   7  -6   8      519.48      617.01     61.36 o
   8  -6   8       51.30       66.16     20.56 o
   9  -6   8      568.35      522.35     69.71 o
  10  -6   8      367.48      272.20     96.09 o
 -12  -5   8      663.50      956.32     77.93 o
 -11  -5   8      163.57      182.61     40.08 o
 -10  -5   8       12.60       35.96     13.72 o
  -9  -5   8      436.88      350.92     57.17 o
  -8  -5   8       98.51      147.53     30.52 o
  -7  -5   8       16.23       34.02     14.66 o
  -6  -5   8      275.49      250.63     27.75 o
  -5  -5   8        5.80       40.91     16.31 o
  -4  -5   8      261.70      256.40     38.61 o
  -3  -5   8      809.11     1191.51     88.95 o
  -2  -5   8       95.16      131.89     27.78 o
  -1  -5   8       65.45       39.76     20.64 o
   0  -5   8     1470.59     1214.45    150.50 o
   1  -5   8      383.99      253.21     61.68 o
   2  -5   8      379.58      348.40     67.92 o
   3  -5   8      568.55      554.72     93.41 o
   5  -5   8      381.49      310.43     43.07 o
   6  -5   8       12.09        4.42      8.47 o
   7  -5   8      355.80      420.18     42.36 o
   8  -5   8      344.34      358.42     36.20 o
   9  -5   8       84.39       80.01     19.44 o
  10  -5   8      123.06      131.26     33.52 o
 -13  -4   8      785.09      915.50    119.76 o
 -12  -4   8       75.18       58.39     18.99 o
 -11  -4   8       19.73       11.60      7.51 o
 -10  -4   8      314.03      338.53     29.46 o
  -9  -4   8     1682.20     1636.05     78.62 o
  -8  -4   8      195.68      202.43     28.31 o
  -7  -4   8      904.26      895.89     65.51 o
  -6  -4   8      183.23      148.13     31.88 o
  -5  -4   8      515.43      493.62     49.19 o
  -4  -4   8    12506.30     9038.64    267.23 o
  -2  -4   8      345.82      368.79     63.84 o
  -1  -4   8       95.46       70.98     23.58 o
   0  -4   8     3356.32     2936.84    160.31 o
   1  -4   8      662.54      642.14     98.76 o
   2  -4   8      222.58      304.44     40.78 o
   3  -4   8     1441.91     1521.05    189.62 o
   4  -4   8      328.24      247.35     54.80 o
   5  -4   8       63.40       87.58     25.53 o
   6  -4   8      218.68      220.91     32.57 o
   7  -4   8        6.31       32.04     14.78 o
   8  -4   8        2.68       17.84     10.13 o
   9  -4   8      680.29      764.73     75.06 o
  10  -4   8        1.89       25.61     15.80 o
 -13  -3   8       10.42       12.36     11.72 o
 -12  -3   8      161.30      135.64     20.05 o
 -11  -3   8       27.06       43.29     10.70 o
 -10  -3   8        7.40        8.20      9.75 o
  -9  -3   8      435.52      417.16     46.45 o
  -8  -3   8       34.16       47.12     49.32 o
  -7  -3   8      573.50      557.25     53.34 o
  -6  -3   8      391.88      392.21     32.44 o
  -5  -3   8     6022.00     5462.62    162.31 o
  -3  -3   8      737.80      778.87     81.86 o
  -2  -3   8     1195.61      883.97     59.56 o
  -1  -3   8      115.92      148.99     18.86 o
   0  -3   8      766.17      671.94     60.68 o
   2  -3   8     1512.74     1297.02    162.73 o
   3  -3   8      569.03      558.29     45.62 o
   4  -3   8     1553.34     1510.86    117.37 o
   5  -3   8        2.10       26.67     26.12 o
   6  -3   8       15.52       11.44      9.89 o
   7  -3   8      315.77      339.53     37.82 o
   8  -3   8     1860.25     2263.48    229.13 o
   9  -3   8      121.13      159.29     36.19 o
 -13  -2   8      794.41      806.70     79.23 o
 -12  -2   8      104.61       80.54     21.86 o
 -11  -2   8       58.58       80.95     13.53 o
 -10  -2   8       62.60       52.59     12.89 o
  -9  -2   8      249.46      228.59     29.93 o
  -8  -2   8      419.37      437.47     36.64 o
  -7  -2   8      426.38      372.55     29.70 o
  -6  -2   8      902.39      876.83     48.99 o
  -5  -2   8       20.52       47.38     22.53 o
  -4  -2   8       18.62       15.37      7.03 o
  -3  -2   8        3.88       16.86      8.48 o
  -2  -2   8     1384.59     1200.18    104.73 o
  -1  -2   8     1573.84     1230.12     87.16 o
   0  -2   8       59.36       52.63     20.77 o
   1  -2   8      167.29      107.30     32.75 o
   2  -2   8        8.71       54.67     31.22 o
   3  -2   8      783.57      924.53    112.78 o
   4  -2   8      831.18      931.54    123.87 o
   5  -2   8      112.35      146.05     25.91 o
   6  -2   8       20.09       35.80     18.54 o
   7  -2   8       11.43       42.31     13.16 o
   8  -2   8       28.64       45.49     32.37 o
   9  -2   8      206.10      218.04     49.95 o
 -13  -1   8       97.88      124.08     18.48 o
 -12  -1   8      748.22      752.41     58.46 o
 -11  -1   8      492.55      445.81     32.06 o
 -10  -1   8        5.56        4.43     30.46 o
  -9  -1   8        2.48      -15.37     14.15 o
  -8  -1   8       95.09      149.47     40.78 o
  -7  -1   8      351.31      358.53     44.62 o
  -6  -1   8      595.96      605.22     50.39 o
  -5  -1   8     7378.24     8300.16    180.99 o
  -4  -1   8     1394.64     1480.79    101.84 o
  -3  -1   8      102.35       87.44     14.93 o
  -2  -1   8     2326.83     2164.15    152.92 o
  -1  -1   8      709.53      849.73     75.82 o
   0  -1   8     1458.51     1368.39    104.37 o
   1  -1   8     2435.61     2204.86    121.06 o
   2  -1   8       13.34       19.62     20.52 o
   3  -1   8      177.01      119.28     37.85 o
   4  -1   8      206.18      237.41     48.30 o
   5  -1   8        4.46        9.61     15.55 o
   6  -1   8      230.34      226.35    110.17 o
   7  -1   8      561.13      513.43     59.77 o
   8  -1   8      354.47      510.76     73.53 o
   9  -1   8      579.64      643.67     82.32 o
 -14   0   8      768.05      718.40    118.13 o
 -13   0   8      163.15       74.32     24.89 o
 -12   0   8      789.84      696.27     59.30 o
 -11   0   8       60.45       65.72     19.35 o
 -10   0   8      466.35      389.55     43.16 o
  -9   0   8      245.67      189.05     24.47 o
  -8   0   8      755.98      706.79     44.85 o
  -7   0   8     1664.46     1487.67     68.52 o
  -6   0   8     2523.89     2425.10     90.67 o
  -5   0   8      411.24      376.36     54.41 o
  -4   0   8       37.56       41.33     15.60 o
  -3   0   8       76.20       84.64     26.85 o
  -2   0   8     1092.48      909.03     94.25 o
  -1   0   8     2052.87     1492.12    110.36 o
   0   0   8      887.30      875.34    108.45 o
   1   0   8        0.41       48.93     25.10 o
   2   0   8      523.80      543.89     65.76 o
   3   0   8     2553.95     2373.59    290.42 o
   4   0   8      382.82      486.29     80.79 o
   5   0   8       30.07       25.23     12.65 o
   6   0   8      391.95      437.10     99.02 o
   7   0   8      865.60     1082.42     98.63 o
   8   0   8      199.18      259.07     38.99 o
 -14   1   8      350.69      348.02     68.43 o
 -13   1   8       91.89       82.58     24.34 o
 -12   1   8      211.40      196.35     33.66 o
 -11   1   8      924.56      893.08     40.47 o
 -10   1   8       15.02       22.21      8.69 o
  -9   1   8        0.07       14.75      9.63 o
  -8   1   8     1321.15     1277.37     70.95 o
  -7   1   8      948.75      926.01     74.50 o
  -6   1   8      512.04      424.06     98.44 o
  -5   1   8     3733.03     3576.12    242.12 o
  -4   1   8      107.57      136.07     23.17 o
  -3   1   8      297.12      277.87     82.00 o
  -2   1   8     1373.67     1452.22    108.95 o
  -1   1   8        3.16       94.76     31.03 o
   0   1   8      168.16       96.47     25.10 o
   1   1   8        6.90        7.56      9.56 o
   2   1   8     1987.46     2004.28    226.20 o
   3   1   8        3.90       24.47     20.77 o
   4   1   8      789.05      863.51     77.80 o
   5   1   8      937.14      869.61     68.30 o
   6   1   8       35.42       98.51     33.52 o
   7   1   8      235.63      314.89     49.19 o
   8   1   8       15.53       42.44     22.81 o
 -14   2   8      168.88      135.33     38.23 o
 -13   2   8       50.94       30.97     10.24 o
 -12   2   8      469.63      349.41     84.30 o
 -11   2   8      186.97      158.88     24.05 o
 -10   2   8      144.69      153.51     21.90 o
  -9   2   8      421.86      387.36     34.84 o
  -8   2   8       87.04       97.47     35.04 o
  -7   2   8     2973.34     3495.38    128.40 o
  -6   2   8     2144.00     2403.24    125.41 o
  -5   2   8      424.15      344.87     38.11 o
  -4   2   8       63.52      120.74     24.26 o
  -3   2   8      879.92      895.30    123.52 o
  -2   2   8      388.27      392.80     43.77 o
  -1   2   8      122.90      148.37     29.61 o
   0   2   8       73.21       69.12     62.38 o
   1   2   8      193.50      174.15     30.52 o
   2   2   8      458.63      428.03     55.43 o
   4   2   8      915.63      989.91    140.94 o
   5   2   8      148.63      133.93     44.09 o
   6   2   8      832.30     1049.42    139.29 o
   7   2   8        0.10       42.95     29.56 o
 -14   3   8      113.37       37.98     20.13 o
 -13   3   8     1189.65     1162.33    148.84 o
 -12   3   8       68.18       57.70     17.49 o
 -11   3   8      735.43      698.78    139.67 o
 -10   3   8     1363.55     1291.86    108.97 o
  -9   3   8       55.05       27.62     33.20 o
  -8   3   8     1432.02     1533.50     72.02 o
  -7   3   8     2686.39     2993.05    150.81 o
  -6   3   8      494.60      554.64     66.44 o
  -5   3   8      586.44      642.63     88.25 o
  -4   3   8     1184.13     1295.62    110.83 o
  -3   3   8     1727.10     1822.27    115.38 o
  -2   3   8        4.90       30.83     13.79 o
  -1   3   8       75.55       80.72     23.51 o
   0   3   8      148.86      152.66     38.15 o
   1   3   8     2584.77     2162.17    142.34 o
   2   3   8     1550.07     1404.58    110.10 o
   3   3   8       92.39      102.84     28.08 o
   4   3   8      112.06      101.35     29.76 o
   5   3   8      186.60      167.79     32.51 o
   6   3   8       72.43       40.94     15.22 o
   7   3   8      216.30      243.05     43.20 o
 -13   4   8        4.06        4.59     14.40 o
 -12   4   8      783.66      651.32     91.75 o
 -11   4   8       45.73       73.51     18.34 o
 -10   4   8      123.27      147.90     25.68 o
  -9   4   8     1106.95     1309.74     70.00 o
  -8   4   8        4.47       16.77     27.97 o
  -7   4   8     3346.42     4127.55    201.82 o
  -6   4   8      527.34      628.28     56.79 o
  -5   4   8       63.81       68.66     31.09 o
  -4   4   8        2.82       67.22     25.93 o
  -3   4   8     1143.70     1437.03    114.21 o
  -2   4   8       34.45       97.41     47.15 o
  -1   4   8      560.64      459.53     37.40 o
   0   4   8      113.75      235.75     66.78 o
   1   4   8     2577.42     2372.69     95.07 o
   2   4   8        3.94       46.13     28.42 o
   3   4   8       22.24       42.65     25.17 o
   4   4   8        5.10       55.88     26.72 o
   5   4   8      109.92      114.86     26.01 o
   6   4   8      267.45      281.88     61.81 o
 -13   5   8      510.69      487.94     86.02 o
 -12   5   8       81.67      137.76     30.07 o
 -11   5   8      232.31      218.80     60.40 o
 -10   5   8      930.38      965.82    298.45 o
  -9   5   8        0.44       39.50     28.93 o
  -8   5   8     1670.09     1876.31    281.50 o
  -7   5   8       43.97      121.70     28.23 o
  -6   5   8      164.88      202.13     33.84 o
  -5   5   8     1293.73     1640.93    128.86 o
  -4   5   8      100.30       43.58     71.04 o
  -3   5   8      250.02      338.46     65.50 o
  -2   5   8      141.08      197.14     61.04 o
  -1   5   8       17.33       59.00     36.96 o
   0   5   8        5.22      113.29     51.23 o
   1   5   8      370.09      371.34     51.87 o
   2   5   8      138.32      144.42     44.41 o
   3   5   8      686.53      564.83     73.15 o
   4   5   8      536.59      595.55     82.13 o
   5   5   8       26.28       24.92     41.99 o
 -13   6   8      374.96      329.80     76.33 o
 -12   6   8      785.52      727.14    146.93 o
 -11   6   8      164.53      109.34     31.35 o
 -10   6   8       23.08       30.97     16.18 o
  -9   6   8      453.73      537.26     75.82 o
  -8   6   8      227.08      259.58     45.49 o
  -7   6   8      251.55      380.39     48.68 o
  -6   6   8      553.81      650.81     72.38 o
  -5   6   8      471.45      596.01     68.69 o
  -4   6   8      957.55     1587.83    164.13 o
  -3   6   8      101.75      183.12     49.44 o
  -2   6   8        8.81       11.60     30.97 o
  -1   6   8      541.69      493.30     80.54 o
   0   6   8     2532.87     3381.84    157.51 o
   1   6   8      407.81      412.77     61.17 o
   2   6   8      896.28      687.34     56.25 o
   3   6   8       32.84      134.70     38.17 o
   4   6   8       11.78       55.85     20.52 o
 -12   7   8        6.88       14.40     11.60 o
 -11   7   8      479.09      530.64     97.61 o
 -10   7   8        5.61       72.00     39.89 o
  -9   7   8     1788.13     2263.10    314.89 o
  -8   7   8     4755.88     5377.59   1537.36 o
  -7   7   8      104.03      179.55     36.06 o
  -6   7   8      235.61      345.98     52.76 o
  -5   7   8      637.34      838.26    105.01 o
  -4   7   8        7.83       23.83     24.59 o
  -3   7   8        7.07      114.44     52.89 o
  -2   7   8       16.47      -23.70     20.39 o
  -1   7   8       82.55      150.63     50.08 o
   0   7   8       61.13       32.50     17.46 o
   1   7   8      968.19     1021.23     92.37 o
   2   7   8      146.68      157.47     30.49 o
   3   7   8      218.80      235.72     40.09 o
 -12   8   8      568.88      691.58    125.65 o
 -11   8   8       86.97       29.44     29.56 o
 -10   8   8      321.14      379.24     52.63 o
  -9   8   8     1598.86     1745.21    270.67 o
  -8   8   8      663.03      836.86    112.27 o
  -7   8   8        0.96      -10.45     21.54 o
  -6   8   8       22.11       51.61     20.52 o
  -5   8   8       28.21       65.12     29.18 o
  -4   8   8      436.31      714.52     80.41 o
  -3   8   8      885.61      956.52    311.58 o
  -2   8   8       40.20       39.89     21.41 o
  -1   8   8       97.33      138.27     48.42 o
   0   8   8     1142.78     1250.29    123.40 o
   1   8   8      165.73      195.50     27.56 o
   2   8   8      276.51      255.27     51.42 o
 -11   9   8      122.21      177.52     50.08 o
 -10   9   8      125.09      164.64     42.95 o
  -9   9   8      281.81      378.99     73.15 o
  -8   9   8       42.90       89.71     36.45 o
  -7   9   8       19.08      175.09     46.26 o
  -6   9   8      101.80       54.54     28.93 o
  -5   9   8     1665.35     2783.03    509.35 o
  -4   9   8      121.05      198.80     45.62 o
  -3   9   8        0.26       64.99     31.48 o
  -2   9   8      416.36      645.84     67.29 o
  -1   9   8      869.56      785.15    116.67 o
   0   9   8      132.92      123.41     31.41 o
   1   9   8       30.22       24.87     30.65 o
  -9  10   8      383.01      441.81    115.33 o
  -8  10   8      136.01       85.38     36.83 o
  -7  10   8       79.34      115.58     35.94 o
  -6  10   8      681.85     1114.92     97.10 o
  -5  10   8      139.34      178.41     46.51 o
  -4  10   8        1.32       -5.22     19.62 o
  -3  10   8       18.45       63.46     20.77 o
  -2  10   8       28.73      109.79     25.56 o
  -1  10   8      771.15      770.76     98.96 o
  -6  11   8      188.06      316.55     54.29 o
  -5  11   8      483.87      865.91    162.48 o
  -1 -15   9      757.91      979.46    241.74 o
   0 -15   9      315.22      517.76     67.29 o
   1 -15   9        0.79       23.96     17.84 o
   2 -15   9       67.67       85.25     19.37 o
   3 -15   9        0.30       34.92     19.75 o
  -4 -14   9        1.59       29.44     20.77 o
  -3 -14   9        2.37       35.04     17.46 o
  -2 -14   9       44.19       70.73     23.83 o
  -1 -14   9       18.74       -1.53     11.72 o
   0 -14   9      221.33      337.32     49.57 o
   1 -14   9       57.10      116.73     31.60 o
   2 -14   9      129.80      169.36     38.99 o
   3 -14   9       45.24      136.61     32.62 o
   4 -14   9      373.53      497.50    104.11 o
   5 -14   9       51.83       56.07     26.25 o
  -5 -13   9       50.69      110.23     42.18 o
  -4 -13   9      311.41      367.39     49.57 o
  -3 -13   9      470.45      587.09    106.15 o
  -2 -13   9        5.75       14.91     21.79 o
  -1 -13   9      189.09      178.41     48.93 o
   0 -13   9        1.27       85.38     34.02 o
   1 -13   9      123.85      160.06     44.09 o
   2 -13   9       27.55       53.01     30.46 o
   3 -13   9       48.71       57.86     29.56 o
   4 -13   9      357.81      444.49     72.64 o
   5 -13   9      213.84      338.08     46.13 o
   6 -13   9      351.18      399.89     72.76 o
   7 -13   9      200.20      194.21     52.50 o
  -7 -12   9      685.55      747.40    154.45 o
  -6 -12   9      251.74      371.98     61.30 o
  -5 -12   9       80.67       52.63     28.67 o
  -4 -12   9       64.98      104.88     33.64 o
  -3 -12   9       63.47       91.50     40.52 o
  -2 -12   9      109.65      158.66     54.16 o
  -1 -12   9       29.14       53.52     23.58 o
   0 -12   9      267.13      411.48     51.74 o
   1 -12   9        5.85        1.78     11.98 o
   2 -12   9      132.03      145.15     34.28 o
   3 -12   9      375.52      380.90     68.18 o
   4 -12   9     1092.97     1160.41    198.41 o
   5 -12   9       71.53      139.03     35.04 o
   6 -12   9      173.75      180.32     45.11 o
   7 -12   9      668.15      759.89    109.34 o
  -8 -11   9      136.04      245.44     58.62 o
  -7 -11   9      114.02      290.42     42.56 o
  -6 -11   9       29.38       10.32      9.05 o
  -5 -11   9       78.81       34.02     23.07 o
  -4 -11   9      635.87      895.61    115.33 o
  -3 -11   9      217.49      213.07     47.66 o
  -2 -11   9       71.09       46.77     27.27 o
  -1 -11   9      255.86      155.34     33.90 o
   0 -11   9       49.80      153.05     33.77 o
   1 -11   9      199.16      296.67     44.86 o
   2 -11   9      831.56     1090.71    138.27 o
   3 -11   9      469.51      565.30     88.06 o
   4 -11   9       32.83       48.17     20.64 o
   5 -11   9      538.83      478.70    106.28 o
   6 -11   9      245.18      190.03     39.63 o
   7 -11   9      325.21      296.03     46.39 o
   8 -11   9      906.09      931.67    120.17 o
  -9 -10   9       95.95      133.30     42.44 o
  -8 -10   9      315.93      426.01     75.31 o
  -7 -10   9        4.54       44.86     28.16 o
  -6 -10   9      203.49      257.54     60.02 o
  -5 -10   9      360.58      394.15     60.15 o
  -4 -10   9       21.09       44.86     26.51 o
  -3 -10   9       26.69       16.82     15.16 o
  -2 -10   9      210.89      220.08     51.10 o
  -1 -10   9       53.15       83.85     34.28 o
   0 -10   9      289.77      258.95     56.96 o
   1 -10   9       23.08       64.35     24.72 o
   2 -10   9       14.32       18.22     17.97 o
   3 -10   9     1044.10     1335.25    205.55 o
   4 -10   9     2107.91     2214.42    105.26 o
   5 -10   9        0.59       22.78      9.19 o
   6 -10   9      449.74      388.81     37.30 o
   7 -10   9     1125.16     1076.35     73.09 o
   8 -10   9       61.76       57.78     15.70 o
 -10  -9   9       81.67       90.73     30.58 o
  -9  -9   9      849.99      816.09     59.00 o
  -8  -9   9      143.93      163.50     51.48 o
  -7  -9   9      457.86      566.27     60.85 o
  -6  -9   9       14.68        8.03     12.36 o
  -5  -9   9      258.62      320.11     56.84 o
  -4  -9   9       92.32      119.53     37.21 o
  -3  -9   9      687.36      852.66    105.52 o
  -2  -9   9      569.14      547.33     61.04 o
  -1  -9   9      425.19      482.47     89.33 o
   0  -9   9     1377.14     1330.41     74.17 o
   1  -9   9      589.10      860.18    152.28 o
   2  -9   9     2335.95     2470.56    109.08 o
   3  -9   9     1698.21     1576.36    164.90 o
   4  -9   9       50.73       50.72     28.29 o
   5  -9   9      704.62      719.62     94.81 o
   6  -9   9        8.63       26.87     10.03 o
   7  -9   9      365.56      345.03     36.80 o
   8  -9   9      557.66      558.93     65.56 o
   9  -9   9      128.57       98.55     17.70 o
 -10  -8   9       63.96       86.27     25.10 o
  -9  -8   9        0.49       29.44     19.88 o
  -8  -8   9      224.21      277.93     55.43 o
  -7  -8   9       66.49       40.52     31.16 o
  -6  -8   9      346.24      388.80     71.36 o
  -5  -8   9      883.68     1070.06    147.57 o
  -4  -8   9      490.99      537.52     72.64 o
  -3  -8   9       45.65       35.04     20.90 o
  -2  -8   9      376.31      480.68     73.27 o
  -1  -8   9      516.18      568.74     74.55 o
   0  -8   9     1055.40     1311.42    171.65 o
   1  -8   9     3722.32     3550.44    185.93 o
   2  -8   9      225.45      244.93     51.74 o
   3  -8   9      305.82      278.19     75.06 o
   4  -8   9      800.84      858.52    120.68 o
   5  -8   9     1340.04     1435.80    192.17 o
   6  -8   9     1021.23     1027.08     47.83 o
   7  -8   9      189.90      230.93     35.20 o
   8  -8   9       74.50       88.92     22.21 o
   9  -8   9       86.54       80.62     34.28 o
 -11  -7   9       45.73       77.39     21.22 o
 -10  -7   9       30.70        7.99     14.02 o
  -9  -7   9      430.38      540.19    105.39 o
  -8  -7   9       66.53       91.27     25.55 o
  -7  -7   9      427.49      380.66     53.97 o
  -6  -7   9      198.67      206.42     30.65 o
  -5  -7   9      558.07      474.69     77.61 o
  -4  -7   9      112.45      133.04     47.41 o
  -3  -7   9       17.12       50.72     29.31 o
  -2  -7   9       50.28       30.33     18.22 o
  -1  -7   9       16.96       -1.02     14.65 o
   0  -7   9       65.45       64.35     28.80 o
   1  -7   9      971.69     1069.17    161.46 o
   2  -7   9     4519.85     4714.55    232.95 o
   3  -7   9     2910.70     2805.97    155.72 o
   4  -7   9      251.42      210.90     61.17 o
   5  -7   9       10.62        8.79      9.68 o
   6  -7   9       37.12       53.81     15.98 o
   7  -7   9      336.08      340.08     24.70 o
   8  -7   9       33.30       50.25     17.85 o
   9  -7   9       39.83       52.26     16.50 o
 -12  -6   9       87.76       94.33     34.15 o
 -11  -6   9      127.00      161.10     33.20 o
 -10  -6   9      141.11      137.05     28.29 o
  -9  -6   9       17.82       44.35     20.81 o
  -8  -6   9      114.63      130.46     19.77 o
  -7  -6   9      259.28      240.13     37.20 o
  -6  -6   9      379.48      396.19     44.73 o
  -5  -6   9        2.78       40.01     19.12 o
  -4  -6   9      197.65      315.02     41.03 o
  -3  -6   9      399.57      376.82     59.89 o
  -2  -6   9       93.69      144.38     37.59 o
  -1  -6   9     2518.18     2417.93    131.38 o
   0  -6   9      584.33      558.03     86.78 o
   1  -6   9     4121.84     3803.65    200.84 o
   2  -6   9      489.95      507.19     69.32 o
   3  -6   9      780.87      765.62    103.99 o
   4  -6   9      131.74      128.96     30.84 o
   5  -6   9       39.64       35.94     20.13 o
   6  -6   9     2638.29     3022.41    110.34 o
   7  -6   9        7.53        3.12     12.36 o
   8  -6   9       24.76       33.57     17.46 o
   9  -6   9      302.41      277.68     35.60 o
 -12  -5   9       20.39       37.04     17.25 o
 -11  -5   9       25.97       27.75      8.54 o
 -10  -5   9     1030.34      963.82     61.39 o
  -9  -5   9        5.68       14.06      7.29 o
  -8  -5   9      143.09      132.14     22.63 o
  -7  -5   9      747.67      689.90     41.79 o
  -6  -5   9      186.50      152.27     24.72 o
  -5  -5   9       66.54       33.01     16.44 o
  -4  -5   9      726.24      717.20    102.84 o
  -3  -5   9        7.95       21.92     10.45 o
  -2  -5   9     1465.46     1318.81     90.10 o
  -1  -5   9     1144.64     1094.79    142.34 o
   0  -5   9     2205.42     1833.27    209.25 o
   1  -5   9      157.37      206.32     41.54 o
   2  -5   9      438.08      441.05     64.74 o
   4  -5   9       72.20      137.37     38.74 o
   5  -5   9     3157.51     3374.07     96.98 o
   6  -5   9       57.58      119.49     23.30 o
   7  -5   9        1.29       31.92     32.05 o
   8  -5   9      105.08       81.09     20.96 o
   9  -5   9      761.08      880.03     95.26 o
 -12  -4   9      253.76      267.11     57.92 o
 -11  -4   9       31.34       34.20     10.29 o
 -10  -4   9      467.75      398.58     34.51 o
  -9  -4   9      356.60      364.14     31.63 o
  -8  -4   9      401.88      370.96     36.43 o
  -7  -4   9       10.49       31.03     12.63 o
  -6  -4   9      678.55      496.61     33.71 o
  -5  -4   9     1763.92     1727.61     82.65 o
  -4  -4   9     1437.13     1429.00    102.16 o
  -3  -4   9       63.61       66.72     15.67 o
  -2  -4   9        5.15       10.66      8.70 o
  -1  -4   9      607.76      505.79     53.39 o
   0  -4   9     2522.37     2139.68     83.58 o
   1  -4   9     6341.11     5558.90    313.81 o
   3  -4   9       32.84       29.56     16.31 o
   4  -4   9      866.14      796.59     59.38 o
   5  -4   9        0.51       18.48     17.71 o
   6  -4   9        2.80       29.20     25.68 o
   7  -4   9       34.80       42.29     15.09 o
   8  -4   9      282.90      250.57     36.06 o
   9  -4   9       12.64       40.14     27.91 o
 -13  -3   9      131.98      102.33     42.18 o
 -12  -3   9       68.84       74.51     16.66 o
 -11  -3   9        1.77       23.64     15.48 o
 -10  -3   9       59.62       81.94     15.25 o
  -9  -3   9       52.70       46.24     25.39 o
  -8  -3   9        0.82       10.17     13.15 o
  -7  -3   9      263.18      240.74     42.92 o
  -6  -3   9      140.16      126.77     17.01 o
  -5  -3   9      234.03      206.83     41.51 o
  -4  -3   9      131.76      161.68     22.36 o
  -3  -3   9      709.52      683.20     57.94 o
  -2  -3   9      440.58      408.24     44.32 o
  -1  -3   9     2871.64     2569.45    208.55 o
   1  -3   9        2.09        9.30     16.44 o
   2  -3   9      104.31      147.57     51.74 o
   3  -3   9       22.43       64.99     40.52 o
   4  -3   9      374.36      376.06     51.74 o
   5  -3   9      235.35      213.89     31.55 o
   6  -3   9      247.52      328.59     37.78 o
   7  -3   9       25.38       26.39     27.65 o
   8  -3   9      513.26      558.80     93.54 o
   9  -3   9      569.37      687.76    123.48 o
 -13  -2   9       13.47       32.57     21.82 o
 -12  -2   9        0.49       22.31     11.86 o
 -11  -2   9        9.78       20.39     18.29 o
 -10  -2   9        0.95       18.45      8.64 o
  -9  -2   9      948.40      919.52     68.17 o
  -8  -2   9      270.91      312.22     26.08 o
  -7  -2   9     1806.13     1847.51    130.47 o
  -6  -2   9      186.91      151.95     20.31 o
  -5  -2   9      270.34      237.35     27.99 o
  -4  -2   9      416.90      398.20     42.57 o
  -3  -2   9       77.03       51.36     21.03 o
  -2  -2   9      957.40      840.88    168.34 o
  -1  -2   9     1049.75      945.79     91.75 o
   0  -2   9     1725.72     1710.67    397.98 o
   1  -2   9       49.19       25.36     21.66 o
   2  -2   9       51.01       52.38     25.49 o
   3  -2   9      796.78     1030.18    121.32 o
   4  -2   9      429.29      485.91     69.20 o
   5  -2   9      141.83      150.06     27.62 o
   6  -2   9       13.54       36.86     34.60 o
   7  -2   9      577.57      594.16     60.59 o
   8  -2   9      500.46      589.00     71.11 o
 -13  -1   9      396.76      383.18     27.06 o
 -12  -1   9      211.24      195.66     29.60 o
 -11  -1   9      140.50      166.16     29.07 o
 -10  -1   9      457.38      443.53     39.49 o
  -9  -1   9       18.61       21.79      8.18 o
  -8  -1   9     1427.95     1359.27     87.00 o
  -7  -1   9      206.91      185.92     23.37 o
  -6  -1   9       40.56       25.58     16.42 o
  -5  -1   9      385.23      420.09     35.71 o
  -4  -1   9      289.01      267.65     66.15 o
  -3  -1   9      446.57      458.99     46.43 o
  -2  -1   9        7.55       31.22     31.48 o
  -1  -1   9     2540.70     2431.95    137.37 o
   0  -1   9      499.31      495.85     60.53 o
   1  -1   9      241.72      294.88     43.33 o
   2  -1   9       98.36      139.67     48.68 o
   3  -1   9      452.80      430.47     59.89 o
   4  -1   9       49.25       27.02     19.88 o
   5  -1   9      118.99      120.33     21.08 o
   6  -1   9        1.48       86.82     24.36 o
   7  -1   9      102.28      138.39     36.96 o
   8  -1   9      301.86      321.01     51.23 o
 -13   0   9       31.79       34.67     18.45 o
 -12   0   9       12.67       23.58     18.44 o
 -11   0   9      114.61       73.40     14.26 o
 -10   0   9        0.75       14.77     10.40 o
  -9   0   9       50.65       44.59     21.63 o
  -8   0   9       78.08       91.69     22.40 o
  -7   0   9      261.14      182.20     23.71 o
  -6   0   9      183.86      176.73     21.88 o
  -5   0   9      988.33     1021.61     47.56 o
  -4   0   9       78.01      140.00     60.72 o
  -3   0   9        6.02       67.95     17.67 o
  -2   0   9     4860.22     4892.42    367.77 o
  -1   0   9        8.52       52.12     33.90 o
   0   0   9       17.31       99.14     35.68 o
   1   0   9      360.13      300.11     46.00 o
   2   0   9       82.32      203.51     35.30 o
   3   0   9     1026.83     1002.91     94.81 o
   4   0   9      421.20      355.80     72.00 o
   5   0   9        4.99       34.57     24.59 o
   6   0   9       14.68       82.70     33.39 o
   7   0   9     1578.97     1826.77    211.03 o
   8   0   9      345.35      485.65     87.67 o
 -13   1   9       58.10       65.98     16.91 o
 -12   1   9       57.29       11.19      8.11 o
 -11   1   9      574.99      522.21     40.92 o
 -10   1   9       21.00       36.73     17.80 o
  -9   1   9        5.70       18.23     13.59 o
  -8   1   9        0.23       27.76     38.17 o
  -7   1   9     1223.71     1015.69     75.21 o
  -6   1   9     1023.38     1005.38    112.96 o
  -5   1   9       22.03       73.24     26.94 o
  -4   1   9        3.83       32.18     21.17 o
  -3   1   9       14.15       42.86     17.64 o
  -2   1   9      535.65      504.18     57.72 o
  -1   1   9     2418.57     2136.01    104.75 o
   0   1   9      779.13      772.37     67.35 o
   1   1   9      328.54      340.89     54.03 o
   2   1   9      277.08      172.93     41.93 o
   3   1   9      417.04      327.00     96.59 o
   4   1   9        0.97       21.59     11.64 o
   5   1   9       42.51       30.33     30.84 o
   6   1   9      844.14     1005.58    109.98 o
   7   1   9      395.53      399.25     68.05 o
 -13   2   9      137.12       96.01     27.97 o
 -12   2   9        4.16       18.31     18.48 o
 -11   2   9      237.68      181.51     71.87 o
 -10   2   9      203.37      145.52     22.66 o
  -9   2   9      300.58      335.96     85.57 o
  -8   2   9      940.85      739.75     74.82 o
  -7   2   9      297.32      277.96     32.56 o
  -6   2   9     2010.22     2047.30    159.25 o
  -5   2   9      895.91      925.98    125.59 o
  -4   2   9     1985.11     1885.66    275.83 o
  -3   2   9      776.27      643.68     58.75 o
  -2   2   9     1586.34     1609.98     72.84 o
  -1   2   9     1173.18     1110.62    129.09 o
   0   2   9       99.81      119.06     40.66 o
   1   2   9     1573.62     1298.87    205.30 o
   2   2   9       18.55       63.54     57.73 o
   3   2   9      289.13      273.73     44.47 o
   4   2   9        2.33       -2.80     17.71 o
   5   2   9      348.62      415.56     55.43 o
   6   2   9      126.37      146.55     48.04 o
   7   2   9      495.83      593.71    145.27 o
 -13   3   9       32.48       25.83     15.93 o
 -12   3   9       91.49      119.13     23.70 o
 -11   3   9       21.42       23.43     12.30 o
 -10   3   9       57.47       55.04     19.22 o
  -9   3   9      353.64      335.62     33.37 o
  -8   3   9        0.02       44.17     19.87 o
  -7   3   9     1271.32     1445.41    219.89 o
  -6   3   9      221.59      216.21     49.83 o
  -5   3   9       51.05       86.25     29.63 o
  -4   3   9        3.88       59.32     24.78 o
  -3   3   9      164.79      195.88     36.53 o
  -2   3   9        4.71       39.22     27.02 o
  -1   3   9        7.30       36.79     23.38 o
   0   3   9        1.28      115.77     70.34 o
   1   3   9      968.52      961.27     75.59 o
   2   3   9       52.06      112.27     46.00 o
   3   3   9       31.40       20.85     48.68 o
   4   3   9       39.32       76.20     30.57 o
   5   3   9      409.86      433.81     87.48 o
   6   3   9     1497.77     1511.76    134.32 o
 -13   4   9      221.73      144.76     50.34 o
 -12   4   9      319.27      220.39     31.18 o
 -11   4   9        3.87       40.38     14.48 o
 -10   4   9      436.95      368.83     45.24 o
  -9   4   9       78.55       89.10     22.84 o
  -8   4   9     1985.88     2192.00    167.45 o
  -7   4   9        0.83       19.75     16.89 o
  -6   4   9      691.55      750.92     67.24 o
  -5   4   9       43.01       38.83     16.71 o
  -4   4   9      240.57      222.08     40.46 o
  -3   4   9     2807.64     2981.58    209.11 o
  -2   4   9      108.34      133.79     31.67 o
  -1   4   9        0.62       -9.24     15.63 o
   0   4   9       53.03       75.95     43.45 o
   1   4   9      179.77      242.38     59.26 o
   2   4   9      444.08      337.19     57.73 o
   3   4   9      276.06      292.15    101.63 o
   4   4   9        2.57       49.62     33.07 o
   5   4   9      876.19      943.02     82.46 o
 -13   5   9       40.97       66.78     28.42 o
 -12   5   9       59.77       49.70     29.18 o
 -11   5   9      195.84      221.10     45.11 o
 -10   5   9      253.57      244.16     59.38 o
  -9   5   9       41.88      125.12     30.82 o
  -8   5   9      396.18      380.83     63.84 o
  -7   5   9      592.15      684.97     67.97 o
  -6   5   9        7.71        4.56     15.17 o
  -5   5   9       30.58       29.40     26.76 o
  -4   5   9     2187.70     2278.13    130.01 o
  -3   5   9        2.79       95.96     44.73 o
  -2   5   9        0.22        8.54     31.22 o
  -1   5   9        2.70      105.52     45.62 o
   0   5   9      714.06      619.07     74.29 o
   1   5   9       51.99      110.36     47.15 o
   2   5   9      295.78      254.97     41.66 o
   3   5   9       55.74       56.78     23.39 o
   4   5   9      242.87      340.14     60.34 o
 -12   6   9      151.41      126.54     40.40 o
 -11   6   9        3.02       35.81     21.03 o
 -10   6   9       17.91       66.65     28.55 o
  -9   6   9     1670.15     2002.37    249.77 o
  -8   6   9     1450.46     1705.58    168.09 o
  -7   6   9       15.40       55.94     35.81 o
  -6   6   9        5.82       70.47     36.32 o
  -5   6   9       55.62      170.63     56.58 o
  -4   6   9       24.50       90.35     40.78 o
  -3   6   9      492.12      503.75     81.18 o
  -2   6   9       77.05       53.52     30.33 o
  -1   6   9        0.58       15.93     15.55 o
   0   6   9       22.68       38.23     34.41 o
   1   6   9      917.83      901.11     63.07 o
   2   6   9       66.29      109.16     26.25 o
   3   6   9        2.17       86.74     24.39 o
 -12   7   9      188.74      237.92     51.48 o
 -11   7   9        7.78       66.78     24.21 o
 -10   7   9      620.08      687.89    102.97 o
  -9   7   9     1745.57     2181.67    230.53 o
  -8   7   9       99.49      154.45     46.26 o
  -7   7   9      312.67      366.63     64.35 o
  -6   7   9        2.63       32.50     24.85 o
  -5   7   9       70.00      129.09     47.79 o
  -4   7   9      386.91      291.82     78.88 o
  -3   7   9        3.92       39.63     28.80 o
  -2   7   9       29.24      138.52     39.89 o
  -1   7   9       14.03      118.77     38.23 o
   0   7   9     1227.16     1153.15    115.58 o
   1   7   9        3.38       96.82     32.14 o
   2   7   9        2.94       38.34     38.23 o
 -11   8   9      510.31      584.67    127.82 o
 -10   8   9       15.91      115.20     43.84 o
  -9   8   9     1068.65     1353.22    193.32 o
  -8   8   9       31.34       93.66     39.38 o
  -7   8   9        9.50       42.44     33.13 o
  -6   8   9      235.02      173.18     46.00 o
  -5   8   9      662.03      726.76    112.52 o
  -4   8   9       10.65       20.52     24.47 o
  -3   8   9      833.02     1166.28    130.24 o
  -2   8   9       24.90       25.49     16.82 o
  -1   8   9       89.39       76.08     39.25 o
   0   8   9        1.47       26.24     13.77 o
   1   8   9       31.62       62.56     25.58 o
  -9   9   9       75.23       48.30     30.20 o
  -8   9   9        0.10        6.12     15.29 o
  -7   9   9        2.97       79.26     33.52 o
  -6   9   9        2.45       65.25     29.44 o
  -5   9   9        8.34       40.01     27.14 o
  -4   9   9       65.55       68.81     28.04 o
  -3   9   9        4.93       28.16     29.82 o
  -2   9   9       25.45       35.43     25.23 o
  -1   9   9      229.48      199.83     35.82 o
  -7  10   9        5.18       73.53     34.53 o
  -6  10   9       50.13      138.90     33.26 o
  -5  10   9       61.89       26.38     23.45 o
  -4  10   9        1.06       25.36     14.53 o
   1 -15  10      179.69      242.63     53.01 o
  -3 -14  10      529.39      653.23    110.87 o
  -2 -14  10      320.41      332.48     45.75 o
  -1 -14  10      898.88      893.18    138.52 o
   0 -14  10       10.15        7.39     16.69 o
   1 -14  10       90.52       72.76     22.05 o
   2 -14  10       58.89      149.61     46.77 o
   3 -14  10       43.66       65.88     28.16 o
   4 -14  10      704.69      960.60    213.32 o
  -5 -13  10      115.60      179.55     49.32 o
  -4 -13  10        0.47      101.82     38.36 o
  -3 -13  10      101.39      156.74     36.45 o
  -2 -13  10      433.83      605.06    173.82 o
  -1 -13  10      369.91      498.27     71.87 o
   0 -13  10      384.18      412.63     52.76 o
   1 -13  10       93.08      177.90     46.13 o
   2 -13  10       22.10       30.58     18.35 o
   3 -13  10      388.22      417.47     85.25 o
   4 -13  10       70.43       76.97     26.12 o
   5 -13  10        9.20       22.43     20.26 o
   6 -13  10       17.20       34.53     18.48 o
  -7 -12  10      190.75      299.34     66.90 o
  -6 -12  10      183.03      260.09     66.01 o
  -5 -12  10      194.91      271.94     45.88 o
  -4 -12  10      963.53      975.25     72.51 o
  -3 -12  10      226.50      208.74     50.72 o
  -2 -12  10      213.57      316.16     68.43 o
  -1 -12  10      387.08      453.16     88.06 o
   0 -12  10       73.00       77.10     26.76 o
   1 -12  10      309.79      369.43     53.52 o
   2 -12  10       10.93       57.35     24.98 o
   3 -12  10      290.33      275.64     66.14 o
   4 -12  10      328.15      404.35     46.13 o
   5 -12  10       38.06       75.06     27.14 o
   6 -12  10        3.65       36.96     17.20 o
   7 -12  10      431.04      503.75    100.55 o
  -8 -11  10      546.65      810.99    153.69 o
  -7 -11  10      147.19      195.10     52.76 o
  -6 -11  10       44.25       58.11     27.14 o
  -5 -11  10       42.55       39.25     21.54 o
  -4 -11  10       75.73      108.45     31.35 o
  -3 -11  10      891.79     1173.79    188.86 o
  -2 -11  10      432.92      562.62    179.30 o
  -1 -11  10      167.54      221.74     55.43 o
   0 -11  10      230.73      348.91     46.26 o
   1 -11  10       16.75       76.21     29.56 o
   2 -11  10       15.66        5.48      9.68 o
   3 -11  10      906.05     1211.26    215.62 o
   4 -11  10      106.10      151.01     40.40 o
   5 -11  10       96.54      115.08     45.88 o
   6 -11  10      711.43      686.08    116.16 o
   7 -11  10      408.73      382.43     55.05 o
  -9 -10  10      416.18      501.33    122.46 o
  -8 -10  10      192.29      247.35     56.96 o
  -7 -10  10      318.42      363.06     68.69 o
  -6 -10  10      275.21      234.48     55.43 o
  -5 -10  10      244.19      241.49     45.11 o
  -4 -10  10     1380.26     1534.56    133.81 o
  -3 -10  10        0.31       -6.50     13.64 o
  -2 -10  10     1138.09     1291.67    149.73 o
  -1 -10  10     1186.37     1187.56    361.91 o
   0 -10  10      280.25      450.22     92.13 o
   1 -10  10       50.38      103.60     24.59 o
   2 -10  10      665.39      829.09    109.59 o
   3 -10  10        2.85       22.68     14.53 o
   4 -10  10      129.81      144.38     34.41 o
   5 -10  10       93.94      140.69     35.68 o
   6 -10  10      124.33      131.17     25.43 o
   7 -10  10     1198.23     1240.88    107.62 o
   8 -10  10      181.89      164.00     26.57 o
  -9  -9  10        1.31       20.01     12.11 o
  -8  -9  10      633.03      735.68    102.84 o
  -7  -9  10       25.33       12.92     31.41 o
  -6  -9  10      894.68     1165.38    171.78 o
  -5  -9  10      864.41     1002.78    188.47 o
  -4  -9  10      423.30      456.60     65.50 o
  -3  -9  10      599.44      624.94    100.67 o
  -2  -9  10      266.25      219.70     63.97 o
  -1  -9  10        1.43        2.93      9.94 o
   0  -9  10      161.62      154.20     34.15 o
   1  -9  10       19.26       64.86     27.91 o
   2  -9  10      567.19      764.60     99.02 o
   3  -9  10      896.14      990.42    158.15 o
   4  -9  10      954.50     1149.20    173.82 o
   5  -9  10      112.13      115.96     42.56 o
   6  -9  10      906.95     1031.41     47.88 o
   7  -9  10      486.63      407.41     67.41 o
   8  -9  10      223.17      247.20     51.93 o
 -10  -8  10       43.89       90.16     33.01 o
  -9  -8  10     1033.68     1242.99     80.54 o
  -8  -8  10       45.95       31.24     40.01 o
  -7  -8  10        7.34       25.78     18.41 o
  -6  -8  10      108.12       64.10     24.47 o
  -5  -8  10      237.77      364.97     62.82 o
  -4  -8  10      603.65      696.68    109.21 o
  -3  -8  10       43.22       18.99     15.42 o
  -2  -8  10      926.38     1081.79    144.76 o
  -1  -8  10        8.21       13.00     18.73 o
   0  -8  10      231.61      201.09     52.12 o
   1  -8  10      964.20     1057.06    123.23 o
   2  -8  10      127.66      110.99     36.70 o
   3  -8  10      370.74      413.91     66.65 o
   4  -8  10      327.24      373.64     64.48 o
   5  -8  10       37.36       20.39     17.59 o
   6  -8  10      111.46      143.11     37.34 o
   7  -8  10     1004.46     1025.87     68.74 o
   8  -8  10       16.59       29.82     11.36 o
 -11  -7  10       21.49        9.40     13.89 o
 -10  -7  10      240.45      286.60     38.67 o
  -9  -7  10        7.94       11.82      9.02 o
  -8  -7  10       28.00       59.01     15.43 o
  -7  -7  10      276.04      252.48     27.33 o
  -6  -7  10      602.05      583.33     49.43 o
  -5  -7  10      251.26      314.51     77.10 o
  -4  -7  10        1.23       -8.16     15.04 o
  -3  -7  10      705.83      875.22    107.81 o
  -2  -7  10      383.81      440.41     66.39 o
  -1  -7  10       54.99       61.17     28.04 o
   0  -7  10      257.68      206.83     39.12 o
   1  -7  10     1172.92     1188.58    138.52 o
   2  -7  10      217.92      215.11     54.41 o
   3  -7  10      227.63      205.30     46.77 o
   4  -7  10      867.48      751.35    112.27 o
   6  -7  10     1477.72     1608.16     96.66 o
   7  -7  10       42.76        4.26      8.03 o
   8  -7  10      833.13      853.34     85.64 o
 -11  -6  10        9.56       40.43     16.11 o
 -10  -6  10      862.96      777.04    108.53 o
  -9  -6  10      408.74      456.54     55.47 o
  -8  -6  10      333.69      350.68     32.97 o
  -7  -6  10      159.77      145.61     17.77 o
  -6  -6  10     1208.07     1146.53     58.11 o
  -5  -6  10       24.40       32.11     17.20 o
  -4  -6  10       29.58       30.33     15.80 o
  -3  -6  10      128.17      141.71     45.24 o
  -2  -6  10       23.07       33.13     14.53 o
  -1  -6  10        4.97        1.15      9.18 o
   0  -6  10       60.01       84.36     31.09 o
   1  -6  10     2643.81     2548.30    140.69 o
   2  -6  10     1921.51     1692.20     76.84 o
   3  -6  10      150.47      165.54     38.99 o
   4  -6  10      341.78      444.23     82.83 o
   5  -6  10     4098.47     4285.99    107.68 o
   6  -6  10       13.79       23.52     17.59 o
   7  -6  10      375.92      408.05     32.63 o
   8  -6  10       43.54       69.86     14.64 o
 -12  -5  10        0.82       41.45     15.65 o
 -11  -5  10      158.06      172.90     52.76 o
 -10  -5  10      138.50      143.71     23.65 o
  -9  -5  10       70.32      161.61     32.81 o
  -8  -5  10      300.93      313.84     39.24 o
  -7  -5  10     1125.16     1040.23     62.84 o
  -6  -5  10       11.99       13.88      7.82 o
  -5  -5  10     3161.18     2714.83    111.94 o
  -4  -5  10        9.95       38.19     12.32 o
  -3  -5  10       43.28       43.20     22.81 o
  -2  -5  10     1033.23      779.13    129.98 o
  -1  -5  10      437.38      410.72     85.89 o
   0  -5  10      502.06      577.48     58.07 o
   1  -5  10     1315.93     1100.01    147.63 o
   3  -5  10      975.06     1047.76    102.20 o
   4  -5  10      710.16      634.24     55.31 o
   5  -5  10      322.97      341.52     54.80 o
   6  -5  10     1431.11     1630.62     68.64 o
   7  -5  10        0.25        7.27     19.56 o
   8  -5  10      250.00      272.51     35.93 o
 -12  -4  10       77.52       75.22     13.81 o
 -11  -4  10       16.08       44.51     11.70 o
 -10  -4  10      320.74      352.12     32.98 o
  -9  -4  10       87.77      123.17     21.22 o
  -8  -4  10     1210.78     1179.96     69.76 o
  -7  -4  10      723.72      647.70     43.75 o
  -6  -4  10      392.47      433.29     34.22 o
  -5  -4  10      163.39      186.43     23.40 o
  -4  -4  10     2399.79     2074.90    121.89 o
  -3  -4  10       37.12       46.20     14.46 o
  -2  -4  10      364.98      288.62     56.07 o
  -1  -4  10     1793.90     1690.87    136.30 o
   0  -4  10      326.38      253.86     49.81 o
   1  -4  10      232.52      160.82     27.78 o
   2  -4  10     1210.90     1478.36    161.84 o
   3  -4  10      158.21      142.60     44.73 o
   4  -4  10      276.39      387.40     74.93 o
   5  -4  10     1503.02     1595.47    175.99 o
   6  -4  10      705.15      700.65     51.91 o
   7  -4  10      378.22      478.10     61.49 o
   8  -4  10      502.97      447.29     55.71 o
 -13  -3  10        0.21        5.45      6.69 o
 -12  -3  10       26.98       36.55     11.52 o
 -11  -3  10     1023.86     1051.73     63.60 o
 -10  -3  10        1.58       29.62      8.80 o
  -9  -3  10       57.45       91.72     18.42 o
  -8  -3  10       51.17       58.94     16.44 o
  -7  -3  10     1633.70     1393.45    135.98 o
  -6  -3  10      237.98      232.61     22.85 o
  -5  -3  10      160.82      170.82     33.86 o
  -4  -3  10      187.35      211.98     29.18 o
  -3  -3  10        2.97       19.99     11.93 o
  -2  -3  10     1425.51     1341.45    105.04 o
  -1  -3  10      405.21      365.10     45.24 o
   0  -3  10     6872.47     6648.10    360.00 o
   1  -3  10     2368.65     2290.37    140.30 o
   2  -3  10      485.28      448.06     60.15 o
   3  -3  10     2102.29     2409.90    177.13 o
   4  -3  10     1107.62     1171.76    314.12 o
   5  -3  10      170.66      205.77     31.89 o
   6  -3  10      225.29      229.29     35.47 o
   7  -3  10       60.51       51.42     30.58 o
   8  -3  10       77.38       56.07     33.13 o
 -13  -2  10       29.66       50.49     13.69 o
 -12  -2  10      234.23      234.19     22.47 o
 -11  -2  10        3.93       27.43     31.54 o
 -10  -2  10      236.77      283.54     38.87 o
  -9  -2  10       96.38      120.34     20.68 o
  -8  -2  10       19.51       38.70     13.08 o
  -7  -2  10      224.96      233.32     31.66 o
  -6  -2  10      879.20      836.80     56.23 o
  -5  -2  10        4.45       23.48     14.51 o
  -4  -2  10      503.84      530.22     46.66 o
  -3  -2  10     1376.14     1109.19     63.21 o
  -2  -2  10      216.86      238.56     26.28 o
  -1  -2  10     1452.48     1178.25     80.41 o
   0  -2  10     3056.89     2971.12    166.81 o
   1  -2  10        8.77       16.82     18.86 o
   2  -2  10       23.24       62.19     35.94 o
   3  -2  10      118.86      138.39     38.49 o
   4  -2  10     1856.26     2135.79    227.21 o
   5  -2  10        9.15       64.08     26.63 o
   6  -2  10       29.96      100.93     28.23 o
   7  -2  10      617.28      801.81     98.25 o
 -13  -1  10       75.74       45.26     16.74 o
 -12  -1  10      122.89      124.96     18.80 o
 -11  -1  10      148.68      143.68     25.60 o
 -10  -1  10       66.49       66.52     14.00 o
  -9  -1  10      688.60      592.33     49.13 o
  -8  -1  10      537.84      563.63     45.90 o
  -7  -1  10     3130.17     2602.70    122.49 o
  -6  -1  10      246.52      278.12     28.17 o
  -5  -1  10       28.35        9.39     12.31 o
  -4  -1  10      390.21      326.85     30.83 o
  -3  -1  10       66.97      104.68     47.41 o
  -2  -1  10     1435.53     1162.33     73.02 o
  -1  -1  10       42.48      173.95     40.52 o
   0  -1  10     3231.76     3164.44    176.11 o
   1  -1  10       83.57      106.79     44.73 o
   2  -1  10      355.33      328.02     45.62 o
   3  -1  10     1215.49     1328.50    157.38 o
   4  -1  10      473.10      559.56    171.14 o
   5  -1  10     1215.13     1186.38    102.84 o
   6  -1  10       94.57      150.71     29.44 o
   7  -1  10      448.89      569.88     66.27 o
 -13   0  10      561.20      511.10     51.10 o
 -12   0  10      384.31      362.65     34.81 o
 -11   0  10        5.97       14.85     15.66 o
 -10   0  10       54.51       77.58     16.73 o
  -9   0  10        9.87       35.89     11.41 o
  -8   0  10     1321.84     1155.53    109.04 o
  -7   0  10       45.75      165.67     24.41 o
  -6   0  10        1.21       24.29     22.76 o
  -5   0  10        7.65       34.19     15.18 o
  -4   0  10      240.62      275.57     39.13 o
  -3   0  10      556.62      396.74     43.23 o
   0   0  10      715.23      671.32     79.77 o
   1   0  10       13.13       58.36     27.14 o
   2   0  10     2210.00     2257.11    280.86 o
   3   0  10      318.78      388.80     77.22 o
   4   0  10       98.18      148.84     48.17 o
   5   0  10       15.38       19.71      8.69 o
   6   0  10      103.37      168.47     49.70 o
   7   0  10       83.10      126.67     37.72 o
 -13   1  10       16.47       14.50     14.02 o
 -12   1  10        1.38        0.82      6.37 o
 -11   1  10       50.61       88.06     25.01 o
 -10   1  10     1309.17     1111.15    142.73 o
  -9   1  10       47.67       52.76     18.70 o
  -8   1  10     1378.42     1488.98    178.22 o
  -7   1  10      289.12      288.94     47.13 o
  -6   1  10      366.85      343.20     36.91 o
  -5   1  10     4116.16     4631.32    169.09 o
  -4   1  10      752.02      784.83     84.11 o
  -3   1  10        9.02       56.30     47.02 o
  -2   1  10     3603.28     3988.85    174.29 o
  -1   1  10       60.30       68.70     56.33 o
   0   1  10       44.46        2.38     14.18 o
   1   1  10      253.52      280.27     90.80 o
   2   1  10     2975.16     2768.38    172.55 o
   3   1  10     1383.76     1442.68    136.35 o
   4   1  10      800.67      869.86     89.84 o
   5   1  10       46.98       68.18     33.39 o
   6   1  10      289.96      203.89     49.06 o
 -13   2  10      138.49      192.74     57.79 o
 -12   2  10       37.42       64.91     18.84 o
 -11   2  10      324.80      249.99     35.96 o
 -10   2  10       27.39       64.75     28.48 o
  -9   2  10     2492.74     2456.32    461.69 o
  -8   2  10      944.52      786.27    199.50 o
  -7   2  10      276.98      269.19     41.42 o
  -6   2  10      657.29      515.95     52.69 o
  -5   2  10     1180.96     1033.02    129.58 o
  -4   2  10        5.31       36.49     18.93 o
  -3   2  10     1759.53     1469.09    126.53 o
  -2   2  10     1939.66     2103.37     84.90 o
  -1   2  10      753.35      563.69     86.46 o
   0   2  10      648.07      675.94     55.58 o
   1   2  10      771.26      575.09    156.55 o
   2   2  10     1319.07     1332.93    110.42 o
   3   2  10        8.19       22.81     29.31 o
   4   2  10       73.02      147.47     29.86 o
   5   2  10       16.11       24.93     15.23 o
 -13   3  10      181.01      156.34     25.78 o
 -12   3  10        6.00       25.77     17.52 o
 -11   3  10       48.24       32.82     12.92 o
 -10   3  10      739.07      658.41     54.03 o
  -9   3  10      592.54      663.98    105.83 o
  -8   3  10       28.65       47.80     25.42 o
  -7   3  10       21.08       31.97     18.30 o
  -6   3  10      294.88      354.29     39.83 o
  -5   3  10     1468.33     1219.40    155.44 o
  -4   3  10       11.13       23.29     36.38 o
  -3   3  10     1693.62     1494.76    182.57 o
  -2   3  10     2227.28     2115.78    309.47 o
  -1   3  10      817.15      820.76     61.36 o
   0   3  10      249.14      235.82     32.73 o
   1   3  10       17.51       26.74     32.69 o
   2   3  10       39.26       56.33     30.46 o
   3   3  10       88.53      130.18     27.32 o
   4   3  10        3.67       86.13     36.96 o
   5   3  10       21.46       72.41     26.02 o
 -13   4  10        2.39       47.28     26.00 o
 -12   4  10       90.49       72.50     39.25 o
 -11   4  10        8.63       30.88     15.28 o
 -10   4  10        4.25       76.84     22.88 o
  -9   4  10      809.41      764.84    286.22 o
  -8   4  10      101.64      135.88     33.95 o
  -7   4  10      761.11      793.05    109.15 o
  -6   4  10      331.77      410.96     71.75 o
  -5   4  10       93.73       78.00     25.95 o
  -4   4  10     1015.74     1180.15    173.63 o
  -3   4  10      389.25      321.62     49.58 o
  -2   4  10      222.15      164.38     73.47 o
  -1   4  10      213.88      229.53     97.30 o
   0   4  10        3.43       65.88     42.95 o
   1   4  10     1097.61      955.88    111.12 o
   2   4  10     1009.52      892.55     78.12 o
   3   4  10       84.49      114.70     23.71 o
   4   4  10        1.78       38.54     39.38 o
 -12   5  10      114.43      168.47     40.65 o
 -11   5  10       60.05      141.96     35.55 o
 -10   5  10     1031.42      986.87    213.90 o
  -9   5  10        5.66        9.42     18.22 o
  -8   5  10      321.70      314.80     39.89 o
  -7   5  10       26.84       18.66     21.28 o
  -6   5  10       18.71       33.52     28.80 o
  -5   5  10      933.64     1011.08     78.15 o
  -4   5  10       25.26       31.77     20.51 o
  -3   5  10     1774.86     2098.46    225.94 o
  -2   5  10       75.74      137.63     36.45 o
  -1   5  10        8.65      149.10     56.45 o
   0   5  10      716.49      669.67     82.19 o
   1   5  10     1028.18      745.87     66.52 o
   2   5  10       87.75       84.61     27.88 o
   3   5  10        5.24       18.15     17.19 o
 -12   6  10        6.38       36.70     22.05 o
 -11   6  10      161.71      124.76     41.29 o
 -10   6  10      103.02       -6.50     19.37 o
  -9   6  10      579.78      529.36     78.24 o
  -8   6  10      142.79      159.93     45.75 o
  -7   6  10       11.67      124.38     46.00 o
  -6   6  10      176.83      237.54     53.65 o
  -5   6  10       39.54       14.65     17.71 o
  -4   6  10     2147.62     2322.23    226.58 o
  -3   6  10       50.72       72.26     29.56 o
  -2   6  10      562.26      385.11     88.31 o
  -1   6  10       29.96       43.58     43.33 o
   0   6  10      118.07      102.46     45.11 o
   1   6  10      205.26      225.93     39.31 o
   2   6  10      111.47       60.10     32.69 o
 -11   7  10      846.36      764.99    154.32 o
 -10   7  10       19.65       42.69     27.91 o
  -9   7  10      309.89      375.04     70.34 o
  -8   7  10      558.60      577.91     77.86 o
  -7   7  10       85.22      160.82     48.42 o
  -6   7  10       58.26       67.16     33.90 o
  -5   7  10      137.74      229.38     56.58 o
  -4   7  10      189.07      278.32     68.81 o
  -3   7  10       11.99       26.51     23.45 o
  -2   7  10       12.00       61.42     38.36 o
  -1   7  10        0.02       13.51     24.09 o
   0   7  10      239.40      246.46     66.52 o
  -9   8  10      184.97      219.06     55.18 o
  -8   8  10       59.64       19.50     22.05 o
  -7   8  10      264.58      412.63     62.06 o
  -6   8  10      601.55      650.17     82.70 o
  -5   8  10      503.91      622.01    106.66 o
  -4   8  10      179.27      245.82     56.45 o
  -3   8  10       43.29      150.24     55.69 o
  -2   8  10        3.90      102.71     41.54 o
  -1   8  10      424.67      375.17     73.78 o
  -7   9  10      191.18      214.60     46.90 o
  -6   9  10      221.39      276.40     55.18 o
  -5   9  10      200.85      267.48     77.22 o
  -4   9  10       35.85      103.35     35.55 o
  -2 -14  11      823.51     1074.91    218.93 o
  -1 -14  11        4.00       21.92     22.43 o
   0 -14  11        1.89       42.05     30.58 o
   1 -14  11        6.71       23.70     16.31 o
   2 -14  11       75.76      107.68     38.23 o
   3 -14  11      202.58      206.57     43.96 o
  -5 -13  11      133.60       92.13     26.25 o
  -4 -13  11      144.92      208.86     47.53 o
  -3 -13  11        1.93       46.77     33.26 o
  -2 -13  11      231.97      307.50    104.24 o
  -1 -13  11       37.82       90.22     37.85 o
   0 -13  11      793.86      920.46    113.67 o
   1 -13  11      970.47     1210.75    211.80 o
   2 -13  11       73.58       51.87     28.04 o
   3 -13  11      318.47      390.20     60.79 o
   4 -13  11      517.15      421.42     87.80 o
  -6 -12  11      238.73      276.91     64.86 o
  -5 -12  11       24.97        9.68     11.09 o
  -4 -12  11        5.37       38.36     25.49 o
  -3 -12  11      826.18     1084.72    159.04 o
  -2 -12  11       10.12        0.89     12.87 o
  -1 -12  11     1644.33     2244.62    300.62 o
   0 -12  11      774.55      877.51    133.17 o
   1 -12  11      113.08      112.78     35.68 o
   2 -12  11      478.78      592.57     74.55 o
   3 -12  11      211.01      407.15     56.71 o
   4 -12  11      545.72      716.18    142.22 o
   5 -12  11      225.76      172.80     70.34 o
  -7 -11  11      245.41      232.44     58.11 o
  -6 -11  11      180.94      229.64     27.78 o
  -5 -11  11      467.74      570.52     75.44 o
  -4 -11  11     1307.87     1798.48    244.93 o
  -3 -11  11       74.07       39.25     27.14 o
  -2 -11  11      794.56      770.72     75.31 o
  -1 -11  11      198.50      255.00     51.61 o
   0 -11  11      117.07      138.01     55.05 o
   1 -11  11      230.37      312.09     63.21 o
   2 -11  11      264.93      316.93     49.70 o
   3 -11  11      918.71     1083.19     89.59 o
   4 -11  11       45.04       64.10     24.98 o
   5 -11  11       20.40       16.44     13.76 o
   6 -11  11      331.93      329.81     51.16 o
  -8 -10  11      732.18      857.63    147.44 o
  -7 -10  11        3.89        5.32      5.46 o
  -6 -10  11      394.22      510.50     90.10 o
  -5 -10  11      272.22      320.62     60.02 o
  -4 -10  11      147.57      147.95     44.47 o
  -3 -10  11     1579.02     1839.64    285.96 o
  -2 -10  11       33.45       19.88     13.38 o
  -1 -10  11      249.00      327.12     49.83 o
   0 -10  11     1348.46     1766.11    224.28 o
   2 -10  11      434.73      570.14     93.79 o
   3 -10  11      306.28      324.96     57.98 o
   4 -10  11       33.60       44.98     21.54 o
   5 -10  11      132.17      111.63     39.12 o
   6 -10  11      130.44      176.25     29.47 o
   7 -10  11       66.87       44.73     24.47 o
  -9  -9  11      222.04      299.34     54.16 o
  -8  -9  11      267.65      263.72     41.99 o
  -7  -9  11      504.21      450.87     64.10 o
  -6  -9  11        4.82       10.58     15.29 o
  -5  -9  11      499.25      613.59     94.56 o
  -4  -9  11     1442.01     1589.48     90.86 o
  -3  -9  11      196.93      298.32     63.84 o
  -2  -9  11     2346.29     2392.70    116.86 o
  -1  -9  11      474.70      411.87     52.12 o
   0  -9  11       30.48        5.35     11.21 o
   1  -9  11      129.85      196.50     41.67 o
   2  -9  11      366.91      443.85     69.58 o
   3  -9  11      455.04      478.39     80.54 o
   4  -9  11        4.02       46.77     21.54 o
   5  -9  11       34.01       57.73     24.98 o
   6  -9  11      163.05      183.12     42.95 o
   7  -9  11      522.00      506.42     49.36 o
 -10  -8  11       62.67       73.39     16.64 o
  -9  -8  11      581.06      548.93     46.54 o
  -8  -8  11      512.46      458.71     45.30 o
  -7  -8  11        5.21       54.29     15.58 o
  -6  -8  11      732.89     1001.50    117.24 o
  -5  -8  11      685.86      868.97    124.25 o
  -4  -8  11      854.73      917.52    193.57 o
  -3  -8  11      897.15      921.60    109.72 o
  -2  -8  11        6.13        9.30     15.29 o
  -1  -8  11      138.42      127.56     35.94 o
   0  -8  11      734.48      680.88    130.11 o
   1  -8  11      175.70      194.46     58.49 o
   2  -8  11     1311.52     1362.91    166.81 o
   3  -8  11      152.86      293.23     57.22 o
   4  -8  11      193.43      142.85     44.22 o
   6  -8  11      657.27      747.03     74.57 o
   7  -8  11       14.25        8.23      7.96 o
 -11  -7  11        1.70       15.05      9.76 o
 -10  -7  11      769.60      910.68     76.09 o
  -9  -7  11      929.40      949.52     71.23 o
  -8  -7  11       44.72       42.51     11.29 o
  -7  -7  11      765.35      824.93     87.25 o
  -6  -7  11       15.23       23.34     11.62 o
  -5  -7  11      447.37      502.34     93.66 o
  -4  -7  11      456.83      539.56     79.90 o
  -3  -7  11     1041.46     1118.23    127.05 o
  -2  -7  11     2153.77     2269.98    178.03 o
  -1  -7  11      401.09      434.04     68.18 o
   0  -7  11        0.55       27.53     18.99 o
   1  -7  11      872.97      939.57    128.45 o
   2  -7  11        3.96       26.00     18.48 o
   3  -7  11        3.28       44.98     22.56 o
   5  -7  11        6.53       72.00     33.26 o
   6  -7  11      179.52      160.74     41.03 o
   7  -7  11      256.89      262.61     45.96 o
 -11  -6  11      100.89       73.93     15.84 o
 -10  -6  11      130.11      178.89     22.76 o
  -9  -6  11     1259.25     1202.41     53.54 o
  -8  -6  11      104.26      125.11     34.01 o
  -7  -6  11      127.81      128.96     17.40 o
  -6  -6  11     1307.78     1291.77     86.58 o
  -5  -6  11     2354.11     2421.16    103.67 o
  -4  -6  11      299.35      313.36     62.82 o
  -3  -6  11      369.06      274.24     69.71 o
  -2  -6  11       31.67       59.51     24.85 o
  -1  -6  11      128.80      163.12     37.47 o
   0  -6  11     1126.13     1276.63    190.77 o
   1  -6  11       63.71       70.75     17.75 o
   2  -6  11     1037.25      895.52     94.56 o
   4  -6  11        8.90       44.98     25.61 o
   5  -6  11     1274.98     1397.82     75.19 o
   6  -6  11     1184.13     1344.50    100.42 o
   7  -6  11        3.35       13.95      9.83 o
 -12  -5  11       50.95       55.49     25.55 o
 -11  -5  11       55.62       58.47     12.55 o
 -10  -5  11     1957.42     2077.61     72.62 o
  -9  -5  11      155.04      157.89     23.44 o
  -8  -5  11      135.38      159.60     27.05 o
  -7  -5  11     1002.18      887.20     51.54 o
  -6  -5  11     1382.06     1201.71    178.72 o
  -5  -5  11     2778.10     2501.94     79.33 o
  -4  -5  11      650.27      532.31     41.85 o
  -3  -5  11       62.74      107.63     26.04 o
  -2  -5  11      305.53      381.30     29.83 o
  -1  -5  11      121.90      186.72     31.67 o
   0  -5  11      350.11      426.48     80.67 o
   2  -5  11      238.93      328.91     44.86 o
   3  -5  11       21.57       50.46     31.86 o
   4  -5  11     1340.29     1327.48     75.57 o
   5  -5  11      743.22      849.22     63.21 o
   6  -5  11      165.73      181.96     30.75 o
   7  -5  11       40.36      114.35     28.10 o
 -12  -4  11        1.58       44.27     14.72 o
 -11  -4  11     1707.64     1968.97    125.86 o
 -10  -4  11      141.39      149.22     31.42 o
  -9  -4  11      498.60      523.39     42.54 o
  -8  -4  11       48.98       46.88     29.86 o
  -7  -4  11      323.57      299.09     38.99 o
  -6  -4  11     5871.95     5390.76    217.15 o
  -5  -4  11      902.25      788.55     54.85 o
  -4  -4  11      867.97      794.80     68.03 o
  -3  -4  11      978.16      951.06    141.07 o
  -2  -4  11     1086.05      870.44     80.87 o
   0  -4  11      576.86      171.02     53.39 o
   1  -4  11      252.09      270.16     63.84 o
   2  -4  11      994.90      901.09     68.94 o
   3  -4  11      552.32      622.01     75.57 o
   4  -4  11       19.91       20.01     25.49 o
   5  -4  11      969.16     1200.94    195.23 o
   6  -4  11      843.05      957.51     99.20 o
   7  -4  11       82.86      125.75     27.44 o
 -12  -3  11      294.18      321.29     34.67 o
 -11  -3  11       97.89      106.92     35.43 o
 -10  -3  11      404.34      440.11     39.37 o
  -9  -3  11        9.85       38.36     19.22 o
  -8  -3  11     1425.13     1484.06     84.81 o
  -7  -3  11      294.95      342.23     35.64 o
  -6  -3  11     1710.01     1576.31    126.71 o
  -5  -3  11      474.52      388.17     63.65 o
  -4  -3  11      139.03      170.75     32.59 o
  -3  -3  11       11.62       33.77     11.98 o
  -2  -3  11        3.03       37.87     15.05 o
  -1  -3  11     2249.29     2152.74    141.07 o
   0  -3  11      106.10      145.02     50.59 o
   1  -3  11     1031.33      941.61     68.18 o
   2  -3  11      342.53      300.74     50.97 o
   3  -3  11        3.51       63.08     42.31 o
   4  -3  11     1777.66     2078.45    203.26 o
   5  -3  11       53.54       91.94     25.19 o
   6  -3  11      734.21      786.56     67.82 o
   7  -3  11      101.04      100.44     22.13 o
 -12  -2  11      353.28      344.69     35.96 o
 -11  -2  11     1228.23     1169.27     86.37 o
 -10  -2  11        6.45       24.33     22.71 o
  -9  -2  11      516.13      473.19     42.49 o
  -8  -2  11       81.07       76.83     28.87 o
  -7  -2  11      581.62      607.56     48.96 o
  -6  -2  11      704.37      703.28     64.58 o
  -5  -2  11      214.94      196.51     24.52 o
  -4  -2  11      209.59      184.70     27.94 o
  -3  -2  11      642.39      684.43    100.29 o
  -2  -2  11      141.14      208.48     51.10 o
  -1  -2  11      617.76      551.28     57.73 o
   0  -2  11     1812.06     1877.99    187.84 o
   1  -2  11      207.18      188.22     44.98 o
   2  -2  11      128.81      173.82     41.16 o
   3  -2  11     1704.60     1907.94    244.67 o
   4  -2  11      141.79       97.49     35.43 o
   5  -2  11     1074.07     1180.66     95.46 o
   6  -2  11       27.67       47.07     42.31 o
 -13  -1  11      242.19      232.13     52.94 o
 -12  -1  11      813.44      746.75     47.73 o
 -11  -1  11       34.02       23.19     12.89 o
 -10  -1  11      366.65      344.06     43.79 o
  -9  -1  11      265.65      222.38     26.27 o
  -8  -1  11      428.09      512.96     43.46 o
  -7  -1  11     1770.90     1700.41     67.67 o
  -6  -1  11        2.61       21.21     19.03 o
  -5  -1  11      912.20      743.89     41.23 o
  -4  -1  11      127.48      266.92    106.47 o
  -3  -1  11      267.23      270.86     41.63 o
  -2  -1  11      739.89      717.17     57.64 o
  -1  -1  11     1912.25     1557.75     85.89 o
   0  -1  11      734.99      955.75    132.28 o
   1  -1  11     1552.54     1714.11    232.95 o
   2  -1  11     1494.14     1450.07    139.80 o
   3  -1  11      322.88      323.05     61.04 o
   4  -1  11     1679.16     2017.92    147.57 o
   5  -1  11      185.77      199.96     24.02 o
   6  -1  11      184.64      138.90     43.20 o
 -13   0  11       76.74       79.45     20.69 o
 -12   0  11      666.08      545.41     47.02 o
 -11   0  11       54.49       33.55     35.75 o
 -10   0  11     1552.34     1409.51    110.52 o
  -9   0  11     1478.96     1291.09    125.65 o
  -8   0  11     1685.74     1652.84    138.82 o
  -7   0  11       40.89       55.57     40.14 o
  -6   0  11      584.91      527.26     50.59 o
  -5   0  11       43.35       48.76     27.02 o
  -4   0  11      280.88      260.32     39.75 o
  -3   0  11     2051.11     1641.38     68.00 o
  -2   0  11       63.93       67.36     72.64 o
  -1   0  11      972.98      911.73     72.25 o
   0   0  11     3847.81     3757.14    242.51 o
   1   0  11      107.63      114.95     39.50 o
   2   0  11     1356.18     1574.70    202.49 o
   3   0  11     3985.58     4532.06    777.86 o
   4   0  11       32.58       86.15     29.18 o
   5   0  11       48.40       40.14     22.17 o
 -13   1  11      538.92      350.45    157.76 o
 -12   1  11      137.59      133.87     30.86 o
 -11   1  11      172.90      135.80     24.31 o
 -10   1  11      363.88      319.39     42.44 o
  -9   1  11        6.17       51.29     20.91 o
  -8   1  11        5.29       11.73      8.23 o
  -7   1  11     1158.40     1032.36    101.48 o
  -6   1  11      297.50      321.83     38.09 o
  -5   1  11       50.92      115.35     36.09 o
  -4   1  11     1304.77     1219.79    105.64 o
  -3   1  11       61.89       90.18     36.19 o
  -2   1  11     2488.66     2684.07    152.16 o
  -1   1  11     3437.07     2814.03    366.18 o
   0   1  11       67.90       68.18     24.67 o
   1   1  11      225.49      246.01     38.80 o
   2   1  11      702.50      660.65     60.41 o
   3   1  11      492.87      531.53     94.56 o
   4   1  11      457.73      476.35     64.35 o
   5   1  11      125.77      135.84     48.55 o
 -12   2  11      530.94      446.31     77.22 o
 -11   2  11        6.24       49.23     35.49 o
 -10   2  11      153.79      202.52     31.96 o
  -9   2  11      953.89      930.25     76.26 o
  -8   2  11      874.89      814.31     74.17 o
  -7   2  11       49.95       40.19     20.10 o
  -6   2  11      299.10      233.26     36.53 o
  -5   2  11      570.90      495.79     97.39 o
  -4   2  11      282.28      278.24     41.76 o
  -3   2  11     2107.32     2021.15     80.88 o
  -2   2  11     1162.95     1110.61    177.13 o
  -1   2  11      750.04      561.90    182.87 o
   0   2  11      271.19      260.00     54.03 o
   1   2  11       26.85       29.97     18.33 o
   2   2  11     2553.91     2152.52    242.89 o
   3   2  11      733.34      859.29    103.73 o
   4   2  11       35.98       78.58     24.70 o
 -12   3  11        3.78       62.49     37.72 o
 -11   3  11     1015.35      949.25    232.18 o
 -10   3  11      434.35      511.47     55.31 o
  -9   3  11      636.87      686.13     55.38 o
  -8   3  11       66.12       75.44     25.20 o
  -7   3  11      227.67      244.46     37.68 o
  -6   3  11      422.21      308.42     44.58 o
  -5   3  11       39.11       44.99     24.98 o
  -4   3  11      668.09      597.38    105.61 o
  -3   3  11      325.99      284.09     37.37 o
  -2   3  11     3047.62     2888.32    320.24 o
  -1   3  11     1085.58      845.99    188.73 o
   0   3  11      442.74      439.74     45.83 o
   1   3  11     1449.30     1223.88     90.73 o
   2   3  11      253.26      240.98     44.60 o
   3   3  11       40.82       37.37     36.00 o
 -12   4  11      159.96      149.82     29.99 o
 -11   4  11       18.49       32.12     27.40 o
 -10   4  11      767.04      773.85     79.14 o
  -9   4  11      319.04      315.63     45.56 o
  -8   4  11       16.24       29.33     21.03 o
  -7   4  11      822.92      728.00     89.19 o
  -6   4  11      802.90      741.34    147.95 o
  -5   4  11     2314.08     2078.73    200.93 o
  -4   4  11      121.14      196.41     50.46 o
  -3   4  11     4467.26     4674.82    274.90 o
  -2   4  11      131.55      116.18     30.31 o
  -1   4  11       14.25       14.73     12.42 o
   0   4  11      293.91      282.65     62.70 o
   1   4  11       19.82       12.62     23.70 o
   2   4  11      671.35      624.17     71.62 o
   3   4  11       11.78       25.76     13.92 o
 -11   5  11        1.28       64.10     22.30 o
 -10   5  11      210.78      258.14     80.54 o
  -9   5  11     1408.65     1544.29    199.94 o
  -8   5  11      259.74      222.77     42.88 o
  -7   5  11       10.10        0.55     12.66 o
  -6   5  11      495.89      490.14     55.35 o
  -5   5  11       64.60       74.90     21.93 o
  -4   5  11     2114.59     1829.47    205.30 o
  -3   5  11      114.47      149.99     57.86 o
  -2   5  11      703.26      574.22     89.71 o
  -1   5  11      805.65      708.28     78.50 o
   0   5  11      210.99      228.36     45.62 o
   1   5  11     1868.24     1634.34    177.39 o
 -10   6  11       43.84       28.55     19.37 o
  -9   6  11       80.48      116.86     40.40 o
  -8   6  11      440.64      488.33     51.36 o
  -7   6  11       24.17       92.01     35.68 o
  -6   6  11       26.50       45.37     33.39 o
  -5   6  11      383.36      475.20     87.04 o
  -4   6  11      281.56      296.92     57.47 o
  -3   6  11     1089.39     1260.32    177.26 o
  -2   6  11      147.28      259.33     46.00 o
  -1   6  11       38.28       70.47     36.96 o
   0   6  11      328.35      337.70     55.94 o
  -9   7  11      107.83      100.29     30.84 o
  -8   7  11      199.54      228.36     62.82 o
  -7   7  11      601.48      539.81     81.43 o
  -6   7  11     1040.66     1231.39     93.03 o
  -5   7  11     1746.07     1764.07    545.54 o
  -4   7  11     2248.20     2246.15    715.29 o
  -3   7  11       39.44      -14.27     21.54 o
  -2   7  11       23.71       16.95     23.19 o
  -7   8  11      270.77      312.09     59.38 o
  -6   8  11      454.84      478.26    106.28 o
  -5   8  11      306.22      287.75     56.45 o
  -4 -13  12        2.60       20.90     12.74 o
  -3 -13  12      230.29      287.49     49.70 o
  -2 -13  12       23.60       38.99     23.07 o
  -1 -13  12      208.83      211.67     64.99 o
   0 -13  12       61.99       37.21     26.00 o
   1 -13  12        0.16       22.94     19.24 o
   2 -13  12      346.88      445.38     77.48 o
   3 -13  12        5.99       28.29     17.59 o
  -5 -12  12        1.16        7.65     13.38 o
  -4 -12  12        0.45       38.74     19.62 o
  -3 -12  12        1.04       -1.53     11.47 o
  -2 -12  12      122.30      149.48     43.07 o
  -1 -12  12      160.60      134.19     36.70 o
   0 -12  12      314.51      329.29     51.61 o
   1 -12  12      508.32      624.17    178.28 o
   2 -12  12       43.59        2.80     15.29 o
   3 -12  12      428.26      571.80     98.89 o
   4 -12  12      162.61      218.04     51.10 o
  -7 -11  12      275.11      400.40     76.97 o
  -6 -11  12      113.29      172.80     52.63 o
  -5 -11  12      150.14      168.21     47.02 o
  -4 -11  12      156.70       81.30     34.41 o
  -3 -11  12      548.10      542.36     84.11 o
  -2 -11  12      119.19      237.92     54.29 o
  -1 -11  12      170.57      136.74     43.20 o
   0 -11  12       28.46       70.85     29.82 o
   1 -11  12        0.12       24.47     21.41 o
   2 -11  12      456.94      513.30     94.94 o
   3 -11  12      142.22      223.77     43.96 o
   4 -11  12      269.95      269.01     92.77 o
   5 -11  12        9.41        2.68     12.87 o
  -8 -10  12      477.22      581.10    140.18 o
  -7 -10  12       83.50       87.71     17.78 o
  -6 -10  12       94.45      122.08     28.42 o
  -5 -10  12      635.59      815.58    145.15 o
  -4 -10  12      221.96      201.86     49.70 o
  -3 -10  12       45.75       87.93     37.08 o
  -2 -10  12      425.42      574.73     85.89 o
  -1 -10  12       74.45      150.12     50.97 o
   0 -10  12      201.51      211.92     62.06 o
   1 -10  12      389.12      420.79     80.41 o
   2 -10  12      229.29      248.37     54.29 o
   3 -10  12      944.70     1133.14    132.40 o
   4 -10  12      129.98      154.58     37.34 o
   5 -10  12       29.22       92.64     34.53 o
  -9  -9  12      326.37      492.86     77.64 o
  -8  -9  12        9.24       35.89     27.59 o
  -7  -9  12      154.01      151.51     27.40 o
  -6  -9  12        8.23       38.61     21.28 o
  -5  -9  12       15.92       35.81     23.32 o
  -4  -9  12      539.88      673.11    140.69 o
  -3  -9  12      161.70      148.21     43.20 o
  -2  -9  12      291.35      301.38     68.05 o
  -1  -9  12     1493.36     1424.58    181.47 o
   0  -9  12      258.47      391.09     78.12 o
   1  -9  12      167.83      175.86     38.61 o
   2  -9  12      625.65      686.49    121.57 o
   3  -9  12      134.54      179.68     44.86 o
   4  -9  12       18.93       39.12     18.48 o
   6  -9  12        9.94        3.55     10.00 o
  -9  -8  12       66.24       69.44     39.86 o
  -8  -8  12      257.89      277.64     25.37 o
  -7  -8  12       34.36       13.71     10.23 o
  -6  -8  12       12.56       27.27     20.39 o
  -5  -8  12      560.42      763.97     91.75 o
  -4  -8  12      138.89      222.63     47.15 o
  -3  -8  12     2179.68     2184.98    279.59 o
  -2  -8  12      231.20      210.90     44.60 o
  -1  -8  12        2.80       -1.66     14.40 o
   0  -8  12     1067.48     1018.83    178.41 o
   1  -8  12      567.50      509.61     86.40 o
   2  -8  12      681.12      633.98     98.76 o
   3  -8  12        1.87      -11.21     11.98 o
   5  -8  12      118.14       95.83     31.22 o
   6  -8  12      696.26      769.37     50.81 o
 -10  -7  12      172.82      199.42     26.20 o
  -9  -7  12      376.45      380.93     76.33 o
  -8  -7  12       23.91       39.18     10.89 o
  -7  -7  12       73.25       62.95     17.54 o
  -6  -7  12      614.29      597.31     52.50 o
  -5  -7  12      794.21      765.50    157.00 o
  -3  -7  12       25.60        5.22     13.76 o
  -2  -7  12      788.26      753.26    102.20 o
  -1  -7  12      841.46      826.54    101.69 o
   0  -7  12       46.63       11.85     16.44 o
   1  -7  12     1978.12     1922.21    258.95 o
   2  -7  12     1067.16      958.73    104.75 o
   4  -7  12      145.22      270.41     57.73 o
   5  -7  12      672.42      671.70     55.18 o
   6  -7  12       36.01       54.82     16.90 o
 -11  -6  12      624.90      428.42    144.54 o
 -10  -6  12      607.62      574.58     62.65 o
  -9  -6  12       71.84       68.86     16.76 o
  -8  -6  12       12.79       48.42     19.43 o
  -7  -6  12        9.29       33.92     15.28 o
  -6  -6  12      740.20      712.04     44.21 o
  -5  -6  12     1161.93     1202.22    128.88 o
  -4  -6  12       15.68       45.42     18.86 o
  -3  -6  12     2293.31     2269.61    152.06 o
  -2  -6  12     1725.57     1758.48    140.16 o
  -1  -6  12      291.23      261.31     29.64 o
   0  -6  12      137.92      106.92     18.00 o
   1  -6  12       11.62       14.65      7.32 o
   2  -6  12       59.73       75.31     37.85 o
   3  -6  12       10.54       55.43     26.00 o
   4  -6  12       91.60      169.23     50.08 o
   5  -6  12        0.93       32.62     21.41 o
   6  -6  12       23.11       67.20     23.88 o
 -11  -5  12       85.95       37.07     12.33 o
 -10  -5  12      320.52      298.80     26.27 o
  -9  -5  12      497.03      440.41     36.54 o
  -8  -5  12        8.49       28.86     16.51 o
  -7  -5  12     1507.49     1489.37     67.69 o
  -6  -5  12     5587.91     4964.91    184.70 o
  -5  -5  12      112.43      136.28     19.48 o
  -4  -5  12     1958.18     1901.02    101.40 o
  -3  -5  12      409.95      347.07     37.85 o
  -2  -5  12      179.42      182.41     26.85 o
  -1  -5  12     1399.13     1449.91     96.44 o
   1  -5  12      488.68      623.53     79.52 o
   2  -5  12        5.22       61.04     30.97 o
   3  -5  12        6.33       37.59     29.56 o
   4  -5  12       46.75       80.54     31.48 o
   5  -5  12      769.27     1007.11    108.19 o
   6  -5  12      296.06      311.19     33.78 o
 -11  -4  12      251.39      306.54     33.93 o
 -10  -4  12      406.99      463.12     36.30 o
  -9  -4  12        2.31       20.60     25.01 o
  -8  -4  12      189.70      183.63     22.29 o
  -7  -4  12      956.20      888.92     77.84 o
  -6  -4  12      155.56      147.67     21.18 o
  -5  -4  12      821.76      825.93     65.98 o
  -4  -4  12      109.66      120.74     54.54 o
  -3  -4  12     1473.90     1281.10    119.28 o
  -2  -4  12      348.37      299.72     57.47 o
  -1  -4  12       37.93       33.88     39.25 o
   0  -4  12      853.80     1024.06    149.10 o
   1  -4  12       37.72       17.71     22.94 o
   2  -4  12        0.24       96.09     42.69 o
   3  -4  12        2.97      121.06     46.13 o
   4  -4  12      320.05      338.59     50.34 o
   5  -4  12        2.10       17.97     12.62 o
   6  -4  12       11.21       93.76     29.31 o
 -12  -3  12       96.75      141.25     35.82 o
 -11  -3  12      539.42      498.34     39.27 o
 -10  -3  12      121.97      145.06     24.28 o
  -9  -3  12       90.20      150.59     67.60 o
  -8  -3  12       17.27       32.47     14.69 o
  -7  -3  12     1005.34      746.38     56.84 o
  -6  -3  12      459.23      508.80     53.58 o
  -5  -3  12      696.15      594.52     94.68 o
  -4  -3  12     3304.92     2893.15    229.30 o
  -3  -3  12      692.65      787.68     72.45 o
  -2  -3  12      234.57      193.83     57.86 o
  -1  -3  12      121.75      116.60     55.31 o
   0  -3  12      492.59      498.39     66.52 o
   1  -3  12        1.04       77.22     42.31 o
   2  -3  12       56.19       38.23     18.73 o
   3  -3  12       20.22       18.61     28.93 o
   4  -3  12      435.48      433.79     67.67 o
   5  -3  12     1157.05     1176.34     66.60 o
   6  -3  12       32.84       51.90     23.35 o
 -12  -2  12      102.06       64.78     26.60 o
 -11  -2  12      768.66      707.40     55.02 o
 -10  -2  12      503.76      479.03     40.19 o
  -9  -2  12       10.83       10.67      7.96 o
  -8  -2  12      825.36      904.40     77.61 o
  -7  -2  12      887.71      746.29     81.33 o
  -6  -2  12      366.33      340.64     33.31 o
  -5  -2  12     1817.49     1701.99     70.40 o
  -4  -2  12      185.26      130.23     27.28 o
  -3  -2  12       50.59       57.48     25.64 o
  -2  -2  12      717.58      712.23     82.19 o
  -1  -2  12      862.19      928.36    128.33 o
   0  -2  12      136.39      104.62     35.04 o
   1  -2  12      530.60      699.74     93.15 o
   2  -2  12      194.02      131.38     42.18 o
   3  -2  12      119.85      302.15     58.11 o
   4  -2  12      432.96      559.69     67.67 o
   5  -2  12       97.19       57.26     34.02 o
 -12  -1  12      952.30      752.59     68.72 o
 -11  -1  12      273.71      270.86     26.99 o
 -10  -1  12      145.20      126.97     22.05 o
  -9  -1  12      406.57      369.36     30.59 o
  -8  -1  12      258.20      216.18     27.96 o
  -7  -1  12      992.67      849.32     60.77 o
  -6  -1  12      684.37      610.95     85.95 o
  -5  -1  12      789.16      725.04    120.81 o
  -4  -1  12     1068.00      817.65    182.68 o
  -3  -1  12      231.97      211.55     37.69 o
  -2  -1  12       23.16      107.81     37.34 o
  -1  -1  12      581.66      562.11     88.44 o
   0  -1  12       93.34      141.96     35.30 o
   1  -1  12       63.95       81.18     33.52 o
   2  -1  12      500.53      535.60     82.70 o
   3  -1  12     1800.47     2165.87    175.60 o
   4  -1  12        3.31       43.45     27.91 o
   5  -1  12      102.96      149.88     41.99 o
 -12   0  12       27.81       24.79     46.96 o
 -11   0  12      208.41      212.43     41.93 o
 -10   0  12       71.67       69.82     22.43 o
  -9   0  12      148.06      132.24     29.54 o
  -8   0  12     1874.63     1710.05    149.29 o
  -7   0  12      534.04      586.98     73.40 o
  -6   0  12     1094.97     1096.24     71.61 o
  -5   0  12      231.32      190.49     31.37 o
  -4   0  12      350.64      361.96     45.50 o
  -3   0  12      143.41       64.61     25.63 o
  -2   0  12       33.80       35.60     30.39 o
  -1   0  12      170.01      191.11     53.78 o
   0   0  12       16.30      140.99     41.67 o
   1   0  12      100.87      151.77     38.36 o
   2   0  12       85.04      140.94     43.07 o
   3   0  12     1417.72     1512.77    146.04 o
   4   0  12      337.21      319.29     37.34 o
 -12   1  12      683.89      578.31     88.63 o
 -11   1  12      201.79      258.41     33.52 o
 -10   1  12      578.21      502.46     51.65 o
  -9   1  12      598.34      545.19    101.82 o
  -8   1  12      352.33      276.67     52.10 o
  -7   1  12      549.30      496.97     82.19 o
  -6   1  12      881.02      729.75     84.83 o
  -5   1  12      234.87      187.40     31.48 o
  -4   1  12       46.63       88.01     30.84 o
  -3   1  12        7.41      116.39     30.96 o
  -2   1  12       13.29       84.29     26.55 o
  -1   1  12     2208.44     1858.30    293.67 o
   0   1  12      148.02      188.04     75.57 o
   1   1  12        1.37       30.64     33.20 o
   2   1  12     1003.40     1017.73    110.17 o
   3   1  12      486.68      524.73     81.13 o
   4   1  12      362.51      457.12     75.85 o
 -12   2  12       28.28       85.36     22.87 o
 -11   2  12      254.20      275.26     43.77 o
 -10   2  12        9.71       -5.40     10.96 o
  -9   2  12       10.98        6.70     12.27 o
  -8   2  12     1777.66     1612.23    159.06 o
  -7   2  12       64.71      111.47     53.90 o
  -6   2  12      147.73      203.49     36.73 o
  -5   2  12        7.81       42.11     16.76 o
  -4   2  12      937.57      679.50     69.60 o
  -3   2  12       93.24       67.02     23.02 o
  -2   2  12      143.92      129.38     40.27 o
  -1   2  12      894.94      906.69     95.44 o
   0   2  12        4.27      110.16     38.58 o
   1   2  12      706.99      734.95     79.29 o
   2   2  12      572.61      611.23     76.33 o
   3   2  12      808.22      812.01    140.05 o
 -11   3  12        0.30       61.13     19.30 o
 -10   3  12      401.27      465.14     41.50 o
  -9   3  12     1439.69     1349.38    134.32 o
  -8   3  12        0.47       32.79     11.72 o
  -7   3  12     1430.04     1480.67    423.59 o
  -6   3  12      179.31      109.01     30.40 o
  -5   3  12      267.17      237.65     58.30 o
  -4   3  12      108.17       85.60     32.43 o
  -3   3  12      100.26       77.05     46.39 o
  -2   3  12      227.11      179.68     72.13 o
  -1   3  12       26.86      163.46     36.18 o
   0   3  12      256.09      214.22     73.98 o
   1   3  12      310.37      297.94     47.53 o
   2   3  12     1809.30     1558.14    358.73 o
 -11   4  12        2.99       34.94     18.12 o
 -10   4  12      386.72      352.15     42.63 o
  -9   4  12      158.31      167.38     32.57 o
  -8   4  12       55.39       48.67     32.37 o
  -7   4  12       19.79       24.48     28.23 o
  -6   4  12      229.83      248.62     43.86 o
  -5   4  12      296.74      237.60     50.27 o
  -4   4  12      174.15      149.96     49.57 o
  -3   4  12      728.01      552.64     72.26 o
  -2   4  12     3463.70     3448.18    210.04 o
  -1   4  12      492.69      478.51     80.54 o
   0   4  12      111.92      159.55     68.43 o
   1   4  12     1657.25     1371.83    353.37 o
 -10   5  12      855.35      797.68    226.39 o
  -9   5  12      840.44      839.61    208.23 o
  -8   5  12       18.57       40.20     20.13 o
  -7   5  12       94.28      103.47     30.28 o
  -6   5  12      173.10      128.48     33.45 o
  -5   5  12      188.94      152.01     40.84 o
  -4   5  12      200.96      215.49     53.52 o
  -3   5  12      717.35      656.67    198.80 o
  -2   5  12        0.99       15.80     18.73 o
  -1   5  12      262.11      391.99     89.20 o
  -9   6  12       94.32      189.75     53.52 o
  -8   6  12       21.10        0.25     24.47 o
  -7   6  12      216.18      245.57     62.06 o
  -6   6  12       76.97       71.62     33.90 o
  -5   6  12      720.59      735.42    195.61 o
  -4   6  12      204.91      133.93     46.64 o
  -3   6  12      205.69      214.34     56.58 o
  -2   6  12      759.80      684.07    139.41 o
  -1 -13  13       44.50       46.39     30.07 o
  -4 -12  13        8.43       64.61     29.44 o
  -3 -12  13       66.68      172.55     37.47 o
  -2 -12  13       27.67      101.95     37.98 o
  -1 -12  13      214.16      315.78     55.69 o
   0 -12  13        3.16       48.68     22.56 o
   1 -12  13        1.85       11.98      9.81 o
   2 -12  13      105.39      262.00     61.68 o
  -6 -11  13      132.70      159.29     46.26 o
  -5 -11  13      125.86      171.53     53.65 o
  -4 -11  13       32.33       50.08     29.82 o
  -3 -11  13      265.55      302.02     49.70 o
  -2 -11  13       86.79       91.50     28.80 o
  -1 -11  13        2.28       37.59     19.75 o
   0 -11  13        4.47       35.17     25.74 o
   1 -11  13      764.21     1113.14    194.59 o
   2 -11  13      234.49      205.30     58.87 o
   3 -11  13       83.44      117.62     38.61 o
  -7 -10  13      305.74      331.77     51.91 o
  -6 -10  13       10.29       57.60     28.55 o
  -5 -10  13       10.78       65.76     28.42 o
  -4 -10  13      168.69      173.06     46.13 o
  -3 -10  13      218.57      164.13     51.48 o
  -2 -10  13      118.55      136.35     39.12 o
  -1 -10  13       38.33       28.04     16.44 o
   0 -10  13      456.60      590.02     92.39 o
   1 -10  13        0.81       51.23     33.39 o
   2 -10  13       82.73       49.83     24.85 o
   3 -10  13       43.42       -4.97     11.21 o
   4 -10  13       99.53       86.66     32.24 o
  -8  -9  13      324.71      362.80     37.19 o
  -7  -9  13      130.45      167.37     38.29 o
  -6  -9  13       65.12       80.28     31.48 o
  -5  -9  13        8.63       37.98     23.19 o
  -4  -9  13       38.87       47.15     26.63 o
  -3  -9  13        4.88        9.18     12.11 o
  -2  -9  13      517.18      533.82     99.91 o
  -1  -9  13      184.49      200.20     44.73 o
   0  -9  13       68.54       91.50     37.72 o
   1  -9  13     1023.85     1074.65    185.16 o
   2  -9  13      424.04      553.57     85.89 o
   3  -9  13       79.43      127.69     30.20 o
  -9  -8  13        1.27       37.90     13.49 o
  -8  -8  13      192.15      144.05     24.34 o
  -7  -8  13      225.10      234.57     29.88 o
  -6  -8  13       71.16       46.33     27.35 o
  -5  -8  13      110.81      148.97     55.18 o
  -4  -8  13      157.13      219.57     49.32 o
  -3  -8  13       23.32       10.96     21.41 o
  -2  -8  13      148.04      164.01     46.39 o
  -1  -8  13      656.23      675.78    128.58 o
   0  -8  13      527.24      618.95    109.72 o
   1  -8  13      251.53      216.86     34.30 o
   2  -8  13      269.95      243.53     59.38 o
   4  -8  13       27.85       73.15     29.05 o
   5  -8  13       24.33       50.97     32.62 o
  -9  -7  13      569.49      666.11     57.42 o
  -8  -7  13       58.10       50.73     23.46 o
  -7  -7  13      212.89      191.85     27.90 o
  -6  -7  13        1.95       29.39     19.03 o
  -5  -7  13      108.47       90.13     20.79 o
  -4  -7  13        7.95       74.74     19.00 o
  -3  -7  13        4.21        7.13     17.65 o
  -2  -7  13      100.22       98.88     25.35 o
  -1  -7  13       65.75       92.34     19.10 o
   0  -7  13      305.26      252.09     74.61 o
   1  -7  13       31.30       33.01     13.19 o
   3  -7  13      997.81     1105.23    127.94 o
   4  -7  13      208.05      204.02     51.48 o
   5  -7  13        0.68       63.08     32.75 o
 -10  -6  13      596.21      500.29     90.56 o
  -9  -6  13        0.92       33.75     15.80 o
  -8  -6  13      157.65      116.69     21.00 o
  -7  -6  13      426.20      380.09     52.94 o
  -6  -6  13      813.93      694.77     44.86 o
  -5  -6  13       19.84       11.07      9.78 o
  -4  -6  13       13.15       24.05      8.49 o
  -3  -6  13      110.54      126.46     29.60 o
  -2  -6  13      181.59      136.22     30.46 o
  -1  -6  13      744.23      691.38     72.90 o
   2  -6  13      106.38       90.35     40.65 o
   3  -6  13       18.06       62.44     33.64 o
   4  -6  13       18.66       21.92     20.64 o
   5  -6  13       28.17       70.60     37.21 o
 -10  -5  13        2.68       38.03     13.36 o
  -9  -5  13      557.88      562.25     44.58 o
  -8  -5  13       88.66      118.43     21.70 o
  -7  -5  13       14.59       60.65     23.16 o
  -6  -5  13      291.61      215.04     28.21 o
  -5  -5  13      325.34      291.83     33.61 o
  -4  -5  13      213.80      230.88     29.19 o
  -3  -5  13      873.02      877.32     95.41 o
  -1  -5  13      488.09      166.81     45.62 o
   0  -5  13     1128.85     1178.25    146.29 o
   1  -5  13      392.14      402.69     58.75 o
   2  -5  13        1.13       79.01     42.31 o
   3  -5  13        5.65       19.75     10.70 o
   4  -5  13      194.92      244.29     54.67 o
   5  -5  13      473.24      436.33     94.17 o
 -11  -4  13      280.28      343.14     52.71 o
 -10  -4  13      287.85      307.43     42.12 o
  -9  -4  13       66.63      115.00     43.93 o
  -8  -4  13      225.17      184.33     26.90 o
  -7  -4  13      236.19      293.53     49.12 o
  -6  -4  13      507.02      497.60     43.20 o
  -5  -4  13       98.51      194.03     36.96 o
  -4  -4  13      211.03      191.37     55.94 o
  -3  -4  13       40.23       54.51     18.16 o
  -2  -4  13      719.46      641.31    120.87 o
  -1  -4  13      469.75      544.27     87.93 o
   0  -4  13      121.43      207.59     53.14 o
   1  -4  13     1146.83     1214.96     83.09 o
   2  -4  13       24.29      -22.56     20.77 o
   3  -4  13        3.10        5.61     19.50 o
   4  -4  13      470.29      480.68     69.45 o
 -11  -3  13      647.44      610.29     59.07 o
 -10  -3  13        0.40       24.50     27.34 o
  -9  -3  13        2.47       68.08     18.20 o
  -8  -3  13        2.08       32.03     17.97 o
  -7  -3  13      119.29      130.83     24.31 o
  -6  -3  13      754.67      813.65     62.57 o
  -5  -3  13       80.52      108.66     27.49 o
  -4  -3  13      244.08      260.28     31.93 o
  -3  -3  13      296.14      205.93     69.96 o
  -2  -3  13     1207.62     1242.61     95.32 o
  -1  -3  13      476.72      416.84     56.84 o
   0  -3  13      773.17      625.45    129.22 o
   1  -3  13        1.82       40.27     28.80 o
   2  -3  13        2.56       -3.82     20.39 o
   3  -3  13       82.51      106.53     40.40 o
   4  -3  13        8.85       63.59     19.37 o
 -11  -2  13      205.52      209.50     31.65 o
 -10  -2  13      290.43      273.94     27.09 o
  -9  -2  13      189.99      223.94     24.39 o
  -8  -2  13        9.33       65.67     19.17 o
  -7  -2  13      937.43     1016.13     89.86 o
  -6  -2  13        3.18       54.20     29.79 o
  -5  -2  13      974.84      804.64     54.12 o
  -4  -2  13     1974.41     1733.59     82.81 o
  -3  -2  13      800.90      707.48     59.54 o
  -2  -2  13      249.21      187.97     52.50 o
  -1  -2  13      101.71      181.85     53.90 o
   0  -2  13      179.33      171.91     58.75 o
   1  -2  13        4.75       -4.59     28.55 o
   3  -2  13      319.67      335.41     53.90 o
   4  -2  13      213.58      314.51     67.79 o
 -11  -1  13      551.70      452.99     70.33 o
 -10  -1  13        0.29       42.77     19.75 o
  -9  -1  13      201.89      191.31     46.45 o
  -8  -1  13      995.45      831.01     88.18 o
  -7  -1  13       62.87       98.65     28.24 o
  -6  -1  13      424.71      457.12     48.88 o
  -5  -1  13       70.16       60.64     68.37 o
  -4  -1  13     1015.95      850.56     80.66 o
  -3  -1  13      923.11      717.16     60.96 o
  -2  -1  13      765.43      771.28     75.04 o
  -1  -1  13     1474.47     1549.20    132.59 o
   0  -1  13      160.13      166.05     44.86 o
   1  -1  13      287.59      276.28     72.13 o
   2  -1  13       10.36       78.88     43.33 o
   3  -1  13        9.18       87.16     30.84 o
 -11   0  13       30.93       82.96     24.68 o
 -10   0  13      421.04      417.73    107.43 o
  -9   0  13      154.78      219.88     35.24 o
  -8   0  13      137.70      172.89     38.67 o
  -7   0  13     2035.91     2210.73    175.09 o
  -6   0  13      233.25      205.21     36.48 o
  -5   0  13      943.11      868.24     65.79 o
  -4   0  13      735.96      625.92     68.11 o
  -3   0  13      156.11      185.12     70.98 o
  -2   0  13      769.95      694.47     62.48 o
  -1   0  13      361.44      366.47     47.59 o
   0   0  13      754.37      657.82     65.62 o
   1   0  13       60.47       98.75     31.54 o
   2   0  13      285.50      362.74     36.22 o
   3   0  13       37.34       28.67     27.27 o
 -11   1  13      646.30      420.89     82.41 o
 -10   1  13      153.32       98.73     24.06 o
  -9   1  13      162.70       79.24     27.62 o
  -8   1  13     1452.74     1341.59    120.79 o
  -7   1  13        5.97       41.56     21.54 o
  -6   1  13      342.47      310.95     52.34 o
  -5   1  13      365.58      253.82    119.66 o
  -4   1  13      300.15      278.14     75.19 o
  -3   1  13      480.40      474.53     56.51 o
  -2   1  13        5.86      101.64     33.98 o
  -1   1  13      155.30      176.37     49.32 o
   0   1  13        3.47       46.45     26.12 o
   1   1  13       21.59      116.59     30.65 o
   2   1  13       77.85      115.98     44.16 o
 -11   2  13        4.29       39.98     19.05 o
 -10   2  13      375.30      300.13     37.37 o
  -9   2  13      430.67      416.73     46.32 o
  -8   2  13      366.64      367.36     42.89 o
  -7   2  13      869.27      735.32    106.52 o
  -6   2  13       58.28       38.98     50.02 o
  -5   2  13      414.75      366.42     37.80 o
  -4   2  13      630.08      485.55    110.99 o
  -3   2  13       21.76       37.72     22.24 o
  -2   2  13      184.82      259.92     28.35 o
  -1   2  13      468.85      363.18     38.77 o
   0   2  13        2.08       57.53     20.08 o
   1   2  13       51.22       77.79     21.76 o
 -10   3  13       24.44       60.69     36.38 o
  -9   3  13      392.51      400.79     57.38 o
  -8   3  13      949.83      894.66    208.04 o
  -7   3  13      415.56      354.35    140.62 o
  -6   3  13      931.48      826.41    218.87 o
  -5   3  13      634.35      558.99     74.99 o
  -4   3  13        2.76       49.93     16.95 o
  -3   3  13      218.23      196.62     53.59 o
  -2   3  13       15.61       77.89     22.17 o
  -1   3  13      525.53      438.75     68.43 o
   0   3  13      221.98      229.10     49.36 o
  -9   4  13      363.46      372.55     50.39 o
  -8   4  13      756.74      583.41    134.83 o
  -7   4  13      272.43      185.08     42.75 o
  -6   4  13       92.45       35.42     31.29 o
  -5   4  13       79.51       84.57     30.84 o
  -4   4  13       34.11      -13.83     16.19 o
  -3   4  13       70.66       96.67     33.74 o
  -2   4  13      495.10      405.39     50.58 o
  -1   4  13      127.14      109.72     47.15 o
  -8   5  13       49.85      102.97     27.66 o
  -7   5  13      176.59      140.13     36.77 o
  -6   5  13      267.12      241.15     40.51 o
  -5   5  13      273.90      305.21     48.78 o
  -4   5  13        6.44       48.55     32.75 o
  -4 -11  14      159.46       87.55     37.21 o
  -3 -11  14       46.13      141.32     43.20 o
  -2 -11  14        7.35       -1.91      9.81 o
  -1 -11  14       67.21      143.24     51.74 o
   0 -11  14       13.53        8.92     13.38 o
   1 -11  14        8.50       -6.12     15.16 o
  -6 -10  14       17.05       46.39     29.05 o
  -5 -10  14        7.30       -5.22     13.64 o
  -4 -10  14      115.90      117.24     40.14 o
  -3 -10  14      126.02      153.94     55.69 o
  -2 -10  14      115.05       53.78     32.37 o
  -1 -10  14        7.93        6.88     17.33 o
   0 -10  14       87.68       85.76     27.40 o
   1 -10  14      555.56      631.69     95.96 o
   2 -10  14        0.64        9.30     10.58 o
  -7  -9  14        6.84       51.37     25.45 o
  -6  -9  14      110.80      134.10     35.04 o
  -5  -9  14       65.58       34.29     24.53 o
  -4  -9  14      399.79      414.80     86.53 o
  -3  -9  14       80.23       93.66     35.81 o
  -2  -9  14        6.08       33.90     21.03 o
  -1  -9  14       79.37       82.19     37.08 o
   0  -9  14      212.27      277.17     46.00 o
   1  -9  14        2.65       20.42     27.53 o
   2  -9  14       70.90      174.71     48.68 o
  -8  -8  14      125.38      131.88     21.35 o
  -7  -8  14        5.72       40.27     12.84 o
  -6  -8  14      236.99      275.16     30.54 o
  -5  -8  14       25.43       35.46     15.70 o
  -4  -8  14       89.54       98.25     20.07 o
  -3  -8  14        1.90       15.08     23.83 o
  -2  -8  14       45.64       69.49     18.81 o
  -1  -8  14        1.59       -2.33      6.17 o
   0  -8  14      195.13      206.11     34.86 o
   1  -8  14      253.87      218.93     51.48 o
   3  -8  14      304.20      338.08     62.70 o
  -9  -7  14      216.31      215.79     33.23 o
  -8  -7  14       28.60       60.00     46.94 o
  -7  -7  14       12.54       38.28     34.11 o
  -6  -7  14       26.38       47.67     14.64 o
  -5  -7  14       47.98       95.27     24.53 o
  -4  -7  14       81.06      129.46     57.41 o
  -3  -7  14        6.57       33.37     40.27 o
  -2  -7  14      141.17      154.06     42.75 o
  -1  -7  14      359.55      357.39     54.92 o
   0  -7  14      269.58      307.37     99.40 o
   1  -7  14      210.36      307.37     97.61 o
   2  -7  14       13.91       88.57     28.67 o
   3  -7  14      178.52      273.73     48.30 o
  -9  -6  14      715.53      650.08     60.12 o
  -8  -6  14      301.92      218.49     38.67 o
  -7  -6  14       24.44       27.68     28.38 o
  -6  -6  14      229.25      227.57     27.47 o
  -5  -6  14      229.89      228.48     32.80 o
  -4  -6  14        1.54       -1.09     11.98 o
  -3  -6  14      146.20      123.16     24.13 o
  -2  -6  14       92.15       92.77     37.59 o
   0  -6  14       58.20       10.98     12.36 o
   1  -6  14        2.19       20.01     18.73 o
   2  -6  14       17.46       79.14     34.79 o
   3  -6  14      304.27      372.11     61.42 o
 -10  -5  14      242.90      257.56     35.36 o
  -9  -5  14        0.63       57.34     15.56 o
  -8  -5  14       34.45       54.18     15.99 o
  -7  -5  14       17.43       15.58     29.88 o
  -6  -5  14      281.34      150.81     33.86 o
  -5  -5  14       95.90      142.04     49.89 o
  -3  -5  14       87.82       56.20     20.90 o
  -2  -5  14       75.91       53.84     60.66 o
  -1  -5  14      857.75      892.04     95.32 o
   0  -5  14       36.85        0.25     20.90 o
   1  -5  14      220.61      203.38     43.07 o
   2  -5  14       98.25       81.69     27.65 o
   3  -5  14      206.66      296.92     56.45 o
 -10  -4  14      374.13      426.58     45.22 o
  -9  -4  14      432.52      354.50     39.52 o
  -8  -4  14       23.05      103.32     29.71 o
  -7  -4  14        3.47       36.90     17.53 o
  -6  -4  14      114.70       77.41     22.96 o
  -5  -4  14        2.87       48.68     19.39 o
  -4  -4  14      240.41      133.12     41.79 o
  -3  -4  14       73.27       85.46     42.56 o
  -2  -4  14      861.88     1109.95    156.23 o
  -1  -4  14      168.59      152.92     44.73 o
   0  -4  14        2.79       36.57     26.12 o
   1  -4  14       40.15       83.09     39.12 o
   2  -4  14        1.20       45.11     33.90 o
   3  -4  14       34.80       64.61     33.52 o
 -10  -3  14       65.58       75.75     17.43 o
  -9  -3  14      138.75      127.75     27.17 o
  -8  -3  14       13.76       13.36     10.69 o
  -7  -3  14       44.00       60.61     23.96 o
  -6  -3  14       28.72       63.04     27.88 o
  -5  -3  14        1.44       20.90     23.49 o
  -4  -3  14      130.98      135.42     32.84 o
  -3  -3  14       23.88       82.47     33.49 o
  -2  -3  14       52.79      217.40     70.98 o
  -1  -3  14       86.10       81.18     37.85 o
   0  -3  14      284.70      315.65     51.36 o
   1  -3  14       10.01       62.95     42.56 o
   2  -3  14      149.79       72.76     36.96 o
   3  -3  14      140.80      149.10     50.21 o
 -10  -2  14        1.08       23.90     26.72 o
  -9  -2  14      117.86      121.06     40.67 o
  -8  -2  14       26.21       41.42     16.16 o
  -7  -2  14        0.14      110.38     35.82 o
  -6  -2  14       37.15       70.93     93.86 o
  -5  -2  14      240.63      237.30     70.66 o
  -4  -2  14      425.39      565.59     76.33 o
  -3  -2  14      781.79      712.70     57.57 o
  -2  -2  14      130.99      107.08     59.51 o
  -1  -2  14      410.89      526.56     84.62 o
   0  -2  14      499.92      502.60     72.64 o
   1  -2  14      259.47      298.20     64.86 o
   2  -2  14      280.42      329.03     61.68 o
 -10  -1  14        2.32       34.05     18.32 o
  -9  -1  14       58.82       96.58     31.86 o
  -8  -1  14       20.79       71.90     24.00 o
  -7  -1  14     1269.60     1211.45    111.63 o
  -6  -1  14       12.51       41.01     21.03 o
  -5  -1  14       51.45       20.32     28.86 o
  -4  -1  14      292.44      271.52     45.16 o
  -3  -1  14      257.42      251.43     44.98 o
  -2  -1  14      210.93      257.38     41.04 o
  -1  -1  14       76.10      115.83     27.43 o
   0  -1  14      844.37      781.76     68.21 o
   1  -1  14      112.43      155.98     57.47 o
   2  -1  14      157.38      245.31     46.39 o
 -10   0  14       59.88       57.97     20.95 o
  -9   0  14       45.93      121.48     32.26 o
  -8   0  14      389.77      414.72     42.25 o
  -7   0  14      300.40      236.51     33.31 o
  -6   0  14       69.25      168.60     45.37 o
  -5   0  14       69.09       74.05     59.64 o
  -4   0  14      161.01      218.85     45.69 o
  -3   0  14      899.07      804.28     77.53 o
  -2   0  14        2.03       48.23     22.57 o
  -1   0  14       31.13      103.57     35.62 o
   0   0  14      105.55      159.53     74.87 o
   1   0  14      243.81      295.18     65.06 o
 -10   1  14       76.77      129.12     28.56 o
  -9   1  14       43.53       43.96     41.54 o
  -8   1  14      111.08       74.57     50.72 o
  -7   1  14       39.49       62.95     26.58 o
  -6   1  14      374.15      427.10     54.92 o
  -5   1  14      398.01      341.57     42.93 o
  -4   1  14     1007.32     1020.35     79.03 o
  -3   1  14       58.47       81.99     37.98 o
  -2   1  14        2.43      120.60     70.34 o
  -1   1  14      361.95      294.84     42.66 o
   0   1  14        2.98       69.29     32.62 o
  -9   2  14      346.96      262.54     47.99 o
  -8   2  14      478.08      388.25     53.32 o
  -7   2  14      122.48       91.86     23.97 o
  -6   2  14      237.12      217.85     44.23 o
  -5   2  14      191.93      162.11     30.68 o
  -4   2  14        2.27       69.75     22.51 o
  -3   2  14        8.99       39.70     43.01 o
  -2   2  14      131.06      187.58     60.34 o
  -1   2  14      337.05      339.27     56.23 o
  -8   3  14      443.51      353.84     75.50 o
  -7   3  14      225.87      188.74     31.79 o
  -6   3  14      204.48      201.66     38.42 o
  -5   3  14      533.63      563.65     62.97 o
  -4   3  14      266.50      188.45     35.45 o
  -3   3  14      510.33      417.90     58.53 o
  -3 -10  15       56.88       57.09     30.97 o
  -2 -10  15       18.65       64.48     36.45 o
  -1 -10  15        8.20       -1.66     20.01 o
  -5  -9  15        6.03       70.41     22.44 o
  -4  -9  15      423.39      537.73     78.62 o
  -3  -9  15      117.52      179.54     38.73 o
  -2  -9  15       19.27       37.49     20.52 o
  -1  -9  15       43.66       62.48     15.55 o
   0  -9  15      273.69      225.05     53.14 o
  -6  -8  15      260.18      233.62     32.39 o
  -5  -8  15       71.00       77.32     13.51 o
  -4  -8  15       48.30       27.10     13.86 o
  -3  -8  15        4.91       14.33     20.13 o
  -2  -8  15        1.94        8.46      6.65 o
  -1  -8  15       97.19       72.75     22.28 o
   0  -8  15       17.23       10.96     13.13 o
  -7  -7  15       21.66       42.90     31.89 o
  -6  -7  15       55.48       89.74     34.04 o
  -5  -7  15       20.87       76.62     14.86 o
  -4  -7  15      276.85      332.59     46.51 o
  -3  -7  15       69.15      124.26     23.97 o
  -2  -7  15      190.66      291.31     61.30 o
   0  -7  15      781.12      837.88     68.81 o
   1  -7  15      154.50      194.34     49.44 o
  -8  -6  15      930.58      831.03     90.37 o
  -7  -6  15      308.69      300.62     32.98 o
  -6  -6  15        1.87       79.29     18.87 o
  -5  -6  15      623.66      622.90     71.92 o
  -3  -6  15        0.82       30.58     16.18 o
  -2  -6  15       21.49       61.84     32.43 o
  -1  -6  15      838.94      917.91    110.36 o
   0  -6  15       11.65       72.13     31.35 o
   1  -6  15      127.68      191.02     55.43 o
  -8  -5  15      836.57      867.77     83.86 o
  -7  -5  15      149.32      162.41     51.42 o
  -6  -5  15       21.36       77.47     60.66 o
  -5  -5  15        4.16       97.10     31.12 o
  -4  -5  15       59.33      122.59     33.91 o
  -3  -5  15       97.12      123.13     76.46 o
  -2  -5  15      779.03      685.59     72.51 o
  -1  -5  15       72.30       98.76     52.89 o
   0  -5  15      256.95      285.83     46.00 o
   1  -5  15       32.46       75.57     24.98 o
  -8  -4  15      148.29      120.31     26.30 o
  -7  -4  15       54.37       65.73     19.42 o
  -6  -4  15      109.24      148.54     41.61 o
  -5  -4  15      179.47      120.58     25.70 o
  -4  -4  15        9.60       46.93     57.54 o
  -3  -4  15      503.79      517.36    135.14 o
  -2  -4  15      118.95      100.67     53.65 o
  -1  -4  15      884.35      705.47     76.84 o
   0  -4  15       51.12       20.90     21.28 o
   1  -4  15       15.70        1.78     19.62 o
  -9  -3  15        6.79       60.54     19.89 o
  -8  -3  15        1.83       77.76     15.78 o
  -7  -3  15      148.76      108.00     24.78 o
  -6  -3  15      310.59      310.05     72.26 o
  -5  -3  15       83.44       80.64     54.03 o
  -4  -3  15       95.65      146.09     42.20 o
  -3  -3  15      171.43      262.14     61.23 o
  -2  -3  15      668.78      701.38     71.49 o
  -1  -3  15      311.91      316.67     60.79 o
   0  -3  15      320.40      332.22     52.76 o
   1  -3  15       88.59      210.01     49.19 o
  -9  -2  15       67.58       72.59     30.02 o
  -8  -2  15        1.38       14.99     20.64 o
  -7  -2  15      226.87      164.50     42.82 o
  -6  -2  15        0.51       35.04     20.71 o
  -5  -2  15       26.24       42.14     25.49 o
  -4  -2  15      112.23       48.57     36.64 o
  -3  -2  15      319.36      268.11     43.42 o
  -2  -2  15     1213.47     1114.44    134.44 o
  -1  -2  15       44.47       69.46     25.81 o
   0  -2  15      105.67       81.01     26.60 o
  -8  -1  15        2.79       40.13     51.99 o
  -7  -1  15        3.60        6.73     10.79 o
  -6  -1  15       22.39       41.09     30.71 o
  -5  -1  15      135.41      145.69     61.55 o
  -4  -1  15       21.36       92.08     44.60 o
  -3  -1  15     1048.44      916.31    138.46 o
  -2  -1  15      453.52      429.23    109.08 o
  -1  -1  15        8.62       14.07     24.00 o
  -8   0  15      122.03      142.40     31.80 o
  -7   0  15       71.79       60.83     23.53 o
  -6   0  15      214.77      212.88     46.00 o
  -5   0  15       63.22       70.67     23.51 o
  -4   0  15      954.39      813.91    217.40 o
  -3   0  15       50.44      109.82     37.26 o
  -2   0  15       37.98       12.90     17.83 o
  -7   1  15      133.03      158.35     34.02 o
  -6   1  15      127.07      123.92     41.80 o
  -5   1  15      327.23      352.94     49.84 o
  -4   1  15        1.31       78.39     30.85 o
  -3   1  15      916.26      711.50    135.08 o
  -4  -7  16        0.68       23.70     33.13 o
  -2  -7  16       23.47       34.26     17.20 o
  -5  -6  16      137.59      129.57     32.42 o
  -4  -6  16      184.51      222.69     78.38 o
  -3  -6  16       59.68       14.77     35.75 o
  -2  -6  16      146.32      276.02     59.64 o
  -6  -5  16      511.35      514.98     89.30 o
  -5  -5  16      856.86      853.34    119.72 o
  -4  -5  16        2.48       22.68     15.08 o
  -3  -5  16       15.64       19.62     30.07 o
  -2  -5  16       32.72      124.38     52.12 o
  -6  -4  16      248.18      280.30    109.15 o
  -5  -4  16       41.38       63.96     33.77 o
  -4  -4  16       15.15       85.01     79.96 o
  -3  -4  16       44.66       49.42     43.33 o
  -2  -4  16        0.64       73.66     40.27 o
  -6  -3  16      865.35      797.11    102.50 o
  -5  -3  16      123.51      111.08     39.33 o
  -4  -3  16        8.17       78.07     34.22 o
  -3  -3  16       40.41       14.52     31.48 o
  -5  -2  16       44.83      115.77     39.23 o
  -4  -2  16        2.36       60.00     30.91 o
 
